# Supplementary material for: Identification of Copy Number Variation in Domestic Chicken Using Whole-Genome Sequencing Reveals Evidence of Selection in the Genome
Source: Animals (Basel). 2019 Oct 15;9(10):809. doi: 10.3390/ani9100809 (PMC6826909; doi:10.3390/ani9100809)
Supplement: Supplementary file 1 [file animals-09-00809-s001.zip]

Archive with 2 entries (2 files):
- Supplementary Figure 1.tif
- Supplementary table 1.xlsx
