# Supplementary material for: Identification of Copy Number Variation in Domestic Chicken Using Whole-Genome Sequencing Reveals Evidence of Selection in the Genome
Source: Animals (Basel). 2019 Oct 15;9(10):809. doi: 10.3390/ani9100809 (PMC6826909; doi:10.3390/ani9100809)
Supplement: Supplementary file 1 [file animals-09-00809-s001.zip › Supplementary table 1.xlsx]

## Sheet: Supplementary Table 1
Supplementary Table 1. Statistical summary of read mapping and detected CNVs.
Sample	Accession	Sex	Total reads	After trim reads	Mapped reads	% mapped reads	Depth	CNVs (after Filtering)	Deletion	Average length	Duplication	Average length
CN1	NN-0991-000001	M	135954221	129650563	125312264	0.9665	12.2232	484	367	25665	117	14448
CN2	NN-0991-000002	F	118896246	113757240	109287115	0.9607	10.6771	426	306	27400	120	17015
CN3	NN-0991-000003	F	141974595	135642955	130268830	0.9604	12.7149	424	301	27284	123	16031
CN4	NN-0991-000004	F	137235352	131219377	126328787	0.9627	12.3556	431	312	30950	119	16142
CN5	NN-0991-000005	M	135617788	130143494	125938032	0.9677	12.297	442	330	28040	112	16151
CN6	NN-0991-000006	F	124158910	118101065	113751029	0.9632	11.1267	406	293	30908	113	16213
CN7	NN-0991-000007	M	128401067	122988836	119282166	0.9699	11.6458	481	362	29250	119	15108
CN8	NN-0991-000008	F	123535732	117175161	112288637	0.9583	10.9486	466	340	26655	126	15964
CN9	NN-0991-000009	M	131275799	125876372	122097777	0.97	11.9125	492	366	28623	126	15690
CN10	NN-0991-000010	M	123953105	119219010	115372169	0.9677	11.2863	475	360	31003	115	15785
CN11	NN-0991-000011	M	124869536	118862285	114951289	0.9671	11.2084	475	358	26129	117	16207
CN12	NN-0991-000012	F	121443983	80768086	77146258	0.9552	7.52703	388	278	32443	110	16870
CN13	NN-0991-000013	M	124286078	118192231	114233234	0.9665	11.1441	414	309	29018	105	15811
CN14	NN-0991-000014	M	118916459	112783690	109248910	0.9687	10.6547	488	376	23759	112	15819
CN15	NN-0991-000015	M	113230383	108500613	104708636	0.9651	10.233	428	320	25995	108	16055
CN16	NN-0991-000016	M	134866598	128275104	124111482	0.9675	12.1012	460	347	23929	113	16821
CN17	NN-0991-000017	F	121839169	115877665	111196075	0.9596	10.8412	436	319	25776	117	16625
CN18	NN-0991-000018	F	131175623	123000665	118024755	0.9595	11.5106	405	287	32740	118	17293
CN19	NN-0991-000019	F	116321837	110096986	105308521	0.9565	10.2525	448	326	22249	122	15912
CN20	NN-0991-000020	F	123548264	116668153	111683163	0.9573	10.8831	391	288	25777	103	17382
RIR1	NN-0991-000081	F	125538226	119297976	114285275	0.958	11.1507	458	329	27059	129	15739
RIR2	NN-0991-000082	F	123729505	117526281	112345688	0.9559	10.9504	480	344	27295	136	16286
RIR3	NN-0991-000083	M	130560533	124113740	119658043	0.9641	11.6777	467	342	27222	125	17380
RIR4	NN-0991-000084	F	131194015	124702641	119711488	0.96	11.6796	468	337	29634	131	16882
RIR5	NN-0991-000085	M	120083909	114382061	110647449	0.9673	10.7956	487	354	28066	133	15475
RIR6	NN-0991-000086	M	131183364	125006598	120508222	0.964	11.7192	472	349	27841	123	15426
RIR7	NN-0991-000087	F	122324507	116913708	111836739	0.9566	10.9271	480	345	26253	135	15651
RIR8	NN-0991-000088	M	134963917	129180848	124635816	0.9648	12.1431	494	368	24619	126	16809
RIR9	NN-0991-000089	M	130449681	124644876	120392508	0.9659	11.7209	473	355	27569	118	17127
RIR10	NN-0991-000090	F	138130575	131511036	125522605	0.9545	12.2527	458	329	25092	129	16627
RIR11	NN-0991-000091	F	156042998	148604772	142421296	0.9584	13.8873	454	324	27456	130	16287
RIR12	NN-0991-000092	M	129459847	123320807	119092800	0.9657	11.6339	488	367	23338	121	16933
RIR13	NN-0991-000093	F	131078728	124872558	119854217	0.9598	11.7005	476	352	27196	124	16478
RIR14	NN-0991-000094	M	135944934	129908509	125162673	0.9635	12.2089	479	352	23741	127	16296
RIR15	NN-0991-000095	M	135804694	130069200	125285943	0.9632	12.2426	444	334	27394	110	16017
RIR16	NN-0991-000096	M	121552008	116587073	112528369	0.9652	11.0008	477	354	27715	123	16085
RIR17	NN-0991-000097	M	119133675	113447637	109599327	0.9661	10.6996	475	356	27963	119	16268
RIR18	NN-0991-000098	F	118793127	113570511	108982411	0.9596	10.6536	465	343	27272	122	16409
RIR19	NN-0991-000099	F	120630130	115515490	110441916	0.9561	10.7913	459	334	28713	125	16879
RIR20	NN-0991-000100	F	125723362	120512605	115383131	0.9574	11.2763	474	358	24637	116	16983
WL1	NN-0991-000101	F	126601581	119745883	115054724	0.9608	11.2144	451	327	28344	124	15902
WL2	NN-0991-000102	F	167969057	147909010	140742366	0.9515	13.6795	456	333	24589	123	15485
WL3	NN-0991-000103	M	119372526	111808397	107850121	0.9646	10.5172	492	370	26967	122	15750
WL4	NN-0991-000104	M	116223879	107667619	103875931	0.9648	10.1269	474	366	24581	108	16200
WL5	NN-0991-000105	M	125103897	117371293	113345350	0.9657	11.0576	488	362	21246	126	14938
WL6	NN-0991-000106	F	117603428	109981286	105162895	0.9562	10.2045	414	305	30876	109	16857
WL7	NN-0991-000107	F	137106567	129604646	124122721	0.9577	12.0934	439	320	26270	119	15902
WL8	NN-0991-000108	M	119250617	109988654	105980978	0.9636	10.3327	512	401	24581	111	15881
WL9	NN-0991-000109	F	151317872	142872940	136745537	0.9571	13.3219	436	315	27364	121	16413
WL10	NN-0991-000110	M	132120225	124077215	120016803	0.9673	11.7188	491	371	29040	120	14812
WL11	NN-0991-000111	F	126502768	119001182	114335152	0.9608	11.1333	445	316	27921	129	16353
WL12	NN-0991-000112	M	166281936	154391337	149020510	0.9652	14.481	496	373	23945	123	15634
WL13	NN-0991-000113	M	122533656	115536960	111525312	0.9653	10.8349	508	381	25231	127	15711
WL14	NN-0991-000114	F	121782930	115739564	110957642	0.9587	10.8133	435	307	31288	128	15775
WL15	NN-0991-000115	M	162343502	153375745	148117381	0.9657	14.4708	474	351	25036	123	15356
WL16	NN-0991-000116	F	129885672	122665183	117378496	0.9569	11.391	460	336	26373	124	15786
WL17	NN-0991-000117	M	133821559	127204664	122853394	0.9658	11.9478	488	372	23412	116	15788
WL18	NN-0991-000118	F	133829312	127162314	121795973	0.9578	11.8601	464	343	27171	121	16363
WL19	NN-0991-000119	F	125011357	118225560	113574357	0.9607	11.0464	445	332	29333	113	16292
WL20	NN-0991-000120	M	158070591	145821559	140604215	0.9642	13.666	468	349	27867	119	15453
RJF1	SRX511213	F	177458494	143918530	134967616	0.9378	12.7798	798	680	18073	118	17725
RJF2	SRX511214	F	286042830	264274788	253656051	0.9598	24.6819	537	391	23671	146	14355
RJF3	SRX511215	M	223851144	197116764	189352476	0.9606	17.7953	735	638	16140	97	15260
RJF4	SRX511216	M	402348272	372741812	360087320	0.9661	34.8259	742	620	19949	122	14710
RJF5	SRX408166	F	161325436	111312810	106585360	0.9575	10.311	758	591	25873	167	17666

## Sheet: Supplementary Table 2
Supplementary Table 2. CNVRs identified in domesticated chicken breeds.
CNVR	Chr	Start	End	Size	Type	Number of individuals detecting this CNV	CN	RIR	WL
CNVR1	1	9300	20100	10800	Deletion	9	O	O	O
CNVR2	1	98700	117600	18900	Deletion	3	O	O
CNVR3	1	1650000	1656600	6600	Deletion	5	O	O
CNVR4	1	1652100	1655100	3000	Deletion	7	O	O	O
CNVR5	1	1880100	1895400	15300	Deletion	5			O
CNVR6	1	2056500	2062200	5700	Duplication	4			O
CNVR7	1	2833500	2848800	15300	Duplication	4	O	O
CNVR8	1	2839800	2846100	6300	Duplication	7	O	O
CNVR9	1	3327600	3341100	13500	Deletion	6	O
CNVR10	1	3344100	3353400	9300	Deletion	3	O
CNVR11	1	4109700	4151400	41700	Duplication	10			O
CNVR12	1	4110900	4119900	9000	Duplication	3			O
CNVR13	1	7342500	7360800	18300	Duplication	5			O
CNVR14	1	10857000	10875300	18300	Duplication	7		O
CNVR15	1	11422200	11441700	19500	Deletion	40	O	O	O
CNVR16	1	11422800	11428500	5700	Deletion	6		O	O
CNVR17	1	13972200	13976100	3900	Deletion	13	O	O
CNVR18	1	17013000	17016300	3300	Deletion	3			O
CNVR19	1	17488200	17503500	15300	Duplication	6			O
CNVR20	1	19631700	19647000	15300	Duplication	9			O
CNVR21	1	21011100	21032100	21000	Duplication	14			O
CNVR22	1	23590500	23601900	11400	Duplication	4		O
CNVR23	1	31599000	31603500	4500	Deletion	4	O		O
CNVR24	1	31617900	31622100	4200	Deletion	3	O
CNVR25	1	31901700	31920900	19200	Duplication	5	O
CNVR26	1	32411400	32424300	12900	Deletion	17	O	O
CNVR27	1	36563100	36576600	13500	Deletion	3	O	O	O
CNVR28	1	40824000	40857600	33600	Deletion	20	O	O	O
CNVR29	1	41275500	41278500	3000	Deletion	7			O
CNVR30	1	43096200	43098900	2700	Deletion	21	O	O
CNVR31	1	43101900	43136700	34800	Duplication	30	O	O
CNVR32	1	43170600	43178100	7500	Duplication	7		O
CNVR33	1	46266000	46278600	12600	Deletion	5		O	O
CNVR34	1	55113300	55136400	23100	Deletion	4	O	O	O
CNVR35	1	55167900	55184100	16200	Duplication	6	O
CNVR36	1	56842800	56845800	3000	Deletion	8	O	O
CNVR37	1	58545600	58551000	5400	Deletion	6	O
CNVR38	1	58623600	58629000	5400	Deletion	8	O
CNVR39	1	62121300	62135100	13800	Duplication	7	O		O
CNVR40	1	62202900	62211300	8400	Duplication	4	O
CNVR41	1	62219100	62230500	11400	Duplication	7	O	O
CNVR42	1	62226300	62230800	4500	Duplication	10	O	O	O
CNVR43	1	63346500	63360300	13800	Duplication	4	O
CNVR44	1	63402600	63418800	16200	Deletion	4	O	O	O
CNVR45	1	63442200	63451500	9300	Deletion	3	O		O
CNVR46	1	65890800	65902800	12000	Deletion	9	O	O	O
CNVR47	1	67312200	67319700	7500	Duplication	3			O
CNVR48	1	67337400	67348800	11400	Deletion	14			O
CNVR49	1	72436500	72470100	33600	Deletion	4	O	O
CNVR50	1	72674700	72682200	7500	Duplication	4			O
CNVR51	1	73502100	73539000	36900	Deletion	3			O
CNVR52	1	73708200	73718700	10500	Deletion	17		O
CNVR53	1	74472600	74485200	12600	Deletion	5	O
CNVR54	1	75152700	75170100	17400	Deletion	4	O
CNVR55	1	78102900	78124500	21600	Deletion	3	O		O
CNVR56	1	78116100	78132600	16500	Deletion	3	O
CNVR57	1	79050600	79056000	5400	Deletion	14	O	O	O
CNVR58	1	80997000	81010200	13200	Deletion	9	O	O	O
CNVR59	1	83010600	83023200	12600	Deletion	5		O	O
CNVR60	1	86712600	86714400	1800	Deletion	5	O		O
CNVR61	1	91642800	91669200	26400	Duplication	7	O
CNVR62	1	92571900	92580000	8100	Duplication	3	O
CNVR63	1	92754600	92757900	3300	Deletion	3	O		O
CNVR64	1	92798700	92800800	2100	Deletion	13	O	O
CNVR65	1	94991400	94993800	2400	Deletion	3			O
CNVR66	1	95045100	95069100	24000	Deletion	18	O	O	O
CNVR67	1	100398300	100400700	2400	Deletion	7	O	O	O
CNVR68	1	101073000	101099400	26400	Deletion	18	O	O	O
CNVR69	1	101580600	101584800	4200	Deletion	11	O	O	O
CNVR70	1	102018900	102021900	3000	Deletion	4	O	O
CNVR71	1	103521000	103542000	21000	Deletion	3	O	O	O
CNVR72	1	108691200	108710700	19500	Deletion	6	O	O	O
CNVR73	1	112368600	112376100	7500	Deletion	4	O		O
CNVR74	1	113809200	113814600	5400	Deletion	6		O	O
CNVR75	1	114187200	114193200	6000	Deletion	7		O
CNVR76	1	114457200	114465900	8700	Duplication	10		O
CNVR77	1	115704900	115707900	3000	Deletion	3	O
CNVR78	1	116009400	116022600	13200	Duplication	27	O	O	O
CNVR79	1	116822100	116834700	12600	Deletion	6		O	O
CNVR80	1	117424200	117431700	7500	Deletion	6	O	O
CNVR81	1	117424200	117429900	5700	Duplication	6	O	O
CNVR82	1	117435600	117440400	4800	Duplication	6	O	O
CNVR83	1	117495000	117499800	4800	Duplication	20	O	O	O
CNVR84	1	117842100	117858600	16500	Deletion	10	O	O	O
CNVR85	1	118332900	118335900	3000	Deletion	5	O	O
CNVR86	1	118345200	118348800	3600	Deletion	7			O
CNVR87	1	119889000	119893500	4500	Deletion	3	O
CNVR88	1	121213500	121239900	26400	Deletion	3	O		O
CNVR89	1	121649100	121652400	3300	Deletion	5	O	O
CNVR90	1	123006900	123009000	2100	Deletion	7	O	O
CNVR91	1	123009600	123013800	4200	Duplication	29	O	O	O
CNVR92	1	125577600	125588700	11100	Deletion	5	O	O	O
CNVR93	1	127923900	127931700	7800	Deletion	5	O
CNVR94	1	129357600	129359400	1800	Deletion	4	O		O
CNVR95	1	130935300	130940100	4800	Deletion	11	O	O
CNVR96	1	133844700	133863000	18300	Duplication	4	O	O
CNVR97	1	134951100	134958900	7800	Deletion	8	O	O	O
CNVR98	1	136439700	136442400	2700	Deletion	4	O
CNVR99	1	136691700	136716900	25200	Deletion	3	O		O
CNVR100	1	138559200	138572400	13200	Duplication	3	O
CNVR101	1	138981900	138999900	18000	Deletion	3		O	O
CNVR102	1	139815300	139832100	16800	Deletion	6	O	O	O
CNVR103	1	139965600	139971300	5700	Deletion	12	O	O	O
CNVR104	1	139968600	139971300	2700	Deletion	5	O	O
CNVR105	1	140003400	140028900	25500	Duplication	12	O	O	O
CNVR106	1	140062500	140064300	1800	Deletion	13	O	O	O
CNVR107	1	141162000	141168300	6300	Duplication	4		O
CNVR108	1	144285000	144289500	4500	Deletion	13	O	O	O
CNVR109	1	144792600	144799800	7200	Duplication	5	O	O
CNVR110	1	145572900	145589100	16200	Deletion	7	O	O	O
CNVR111	1	145782000	145784400	2400	Deletion	32	O	O	O
CNVR112	1	146417400	146441100	23700	Deletion	5	O	O	O
CNVR113	1	146621400	146641800	20400	Duplication	9			O
CNVR114	1	148721100	148757700	36600	Duplication	11	O
CNVR115	1	149589300	149594700	5400	Deletion	5	O
CNVR116	1	149988600	149993700	5100	Deletion	15	O	O
CNVR117	1	150434700	150441900	7200	Deletion	13	O	O
CNVR118	1	150532500	150546600	14100	Duplication	4	O
CNVR119	1	151020600	151024500	3900	Deletion	11	O	O
CNVR120	1	155081700	155103900	22200	Deletion	7	O	O	O
CNVR121	1	158253600	158258100	4500	Duplication	3	O
CNVR122	1	158300700	158304600	3900	Deletion	3	O		O
CNVR123	1	160026600	160028400	1800	Deletion	4	O		O
CNVR124	1	160135200	160137000	1800	Deletion	12	O		O
CNVR125	1	162174900	162198900	24000	Deletion	9	O	O	O
CNVR126	1	162430800	162434400	3600	Deletion	4		O
CNVR127	1	162458400	162460500	2100	Deletion	15	O	O	O
CNVR128	1	163978500	163981200	2700	Deletion	4	O	O	O
CNVR129	1	165858000	165877500	19500	Duplication	18	O	O
CNVR130	1	168429300	168445200	15900	Deletion	5	O	O	O
CNVR131	1	169866300	169886700	20400	Deletion	18	O	O	O
CNVR132	1	172984800	172991700	6900	Duplication	4	O
CNVR133	1	173100600	173137500	36900	Deletion	3	O	O
CNVR134	1	177209400	177211500	2100	Deletion	3			O
CNVR135	1	180576900	180593700	16800	Duplication	17			O
CNVR136	1	180764400	180787200	22800	Duplication	4		O
CNVR137	1	182200800	182205900	5100	Deletion	7		O
CNVR138	1	183127800	183131400	3600	Deletion	4		O
CNVR139	1	183643200	183646200	3000	Deletion	15		O
CNVR140	1	183733500	183735900	2400	Deletion	9		O
CNVR141	1	183773400	183789600	16200	Deletion	6		O
CNVR142	1	186365100	186374400	9300	Duplication	3			O
CNVR143	1	186881100	186886800	5700	Deletion	4	O
CNVR144	1	192438900	192444900	6000	Deletion	3	O	O	O
CNVR145	1	194589600	194599500	9900	Duplication	19			O
CNVR146	1	194614500	194616600	2100	Deletion	4	O	O
CNVR147	1	194738100	194749800	11700	Deletion	33	O	O	O
CNVR148	1	194856600	194863500	6900	Duplication	21		O	O
CNVR149	1	194982600	194985000	2400	Deletion	16	O	O	O
CNVR150	1	195123300	195129600	6300	Deletion	3	O
CNVR151	1	195753300	195766200	12900	Deletion	5		O	O
CNVR152	2	306300	322800	16500	Deletion	8	O	O	O
CNVR153	2	308100	311400	3300	Deletion	8	O	O	O
CNVR154	2	357600	365400	7800	Deletion	21	O	O
CNVR155	2	938100	945000	6900	Deletion	3	O		O
CNVR156	2	961200	968100	6900	Deletion	3	O	O
CNVR157	2	978000	991800	13800	Deletion	5	O		O
CNVR158	2	1680600	1690200	9600	Duplication	6			O
CNVR159	2	4963800	4981500	17700	Deletion	4	O	O	O
CNVR160	2	11958600	11966700	8100	Deletion	5	O
CNVR161	2	12041700	12043500	1800	Deletion	8	O	O	O
CNVR162	2	18272100	18276000	3900	Deletion	8			O
CNVR163	2	25862400	25875300	12900	Duplication	10			O
CNVR164	2	29799900	29802300	2400	Deletion	22	O	O	O
CNVR165	2	30645600	30647400	1800	Deletion	3	O	O
CNVR166	2	31082400	31085400	3000	Deletion	5		O	O
CNVR167	2	31163400	31165500	2100	Deletion	31	O	O	O
CNVR168	2	36655500	36669000	13500	Deletion	5	O
CNVR169	2	41519400	41523000	3600	Deletion	5	O
CNVR170	2	41816100	41835300	19200	Deletion	4	O		O
CNVR171	2	42201900	42204600	2700	Deletion	6		O	O
CNVR172	2	42832800	42850200	17400	Deletion	4			O
CNVR173	2	46116000	46119900	3900	Deletion	3	O
CNVR174	2	52842000	52849200	7200	Deletion	3	O	O
CNVR175	2	52890600	52910100	19500	Deletion	20			O
CNVR176	2	53185500	53190300	4800	Deletion	15			O
CNVR177	2	53190300	53209800	19500	Duplication	20	O	O
CNVR178	2	53485500	53492700	7200	Duplication	3	O	O
CNVR179	2	53817900	53823900	6000	Duplication	14			O
CNVR180	2	53906700	53915100	8400	Duplication	3	O		O
CNVR181	2	54527100	54529800	2700	Deletion	11		O	O
CNVR182	2	55206600	55213800	7200	Deletion	5	O		O
CNVR183	2	56383200	56388000	4800	Deletion	5	O
CNVR184	2	56717400	56723100	5700	Duplication	3			O
CNVR185	2	57898200	57936600	38400	Deletion	6	O	O	O
CNVR186	2	61003800	61011600	7800	Deletion	4			O
CNVR187	2	62017800	62024100	6300	Deletion	16	O	O
CNVR188	2	63498300	63513900	15600	Deletion	7	O	O	O
CNVR189	2	67235100	67254000	18900	Deletion	4	O	O	O
CNVR190	2	67869300	67881600	12300	Duplication	17			O
CNVR191	2	69276300	69282300	6000	Deletion	5	O
CNVR192	2	71772600	71785500	12900	Deletion	6	O	O	O
CNVR193	2	72128100	72134100	6000	Duplication	7			O
CNVR194	2	72135000	72150900	15900	Duplication	19			O
CNVR195	2	72854100	72856500	2400	Deletion	14		O
CNVR196	2	73096800	73115700	18900	Duplication	3	O
CNVR197	2	74114400	74117700	3300	Deletion	4	O		O
CNVR198	2	74124000	74142300	18300	Duplication	4	O
CNVR199	2	74809200	74811000	1800	Deletion	6		O	O
CNVR200	2	75271200	75274500	3300	Deletion	5			O
CNVR201	2	75513900	75525600	11700	Deletion	6	O
CNVR202	2	75728400	75731100	2700	Deletion	10		O
CNVR203	2	77274900	77277900	3000	Deletion	4			O
CNVR204	2	78722100	78733500	11400	Deletion	3	O		O
CNVR205	2	81105000	81111900	6900	Duplication	18		O	O
CNVR206	2	81169800	81186900	17100	Duplication	9			O
CNVR207	2	82065900	82068000	2100	Deletion	3		O
CNVR208	2	84311100	84318000	6900	Deletion	20	O	O	O
CNVR209	2	86124000	86127300	3300	Deletion	24	O	O
CNVR210	2	86964900	86973600	8700	Deletion	18	O	O
CNVR211	2	88959900	88967700	7800	Deletion	3	O		O
CNVR212	2	90394500	90411600	17100	Deletion	3	O	O
CNVR213	2	91693800	91703100	9300	Deletion	3		O	O
CNVR214	2	92380800	92387100	6300	Deletion	9	O
CNVR215	2	93462300	93469500	7200	Deletion	3	O	O
CNVR216	2	94064700	94073700	9000	Deletion	12	O		O
CNVR217	2	94239000	94242900	3900	Deletion	5	O
CNVR218	2	95065500	95076000	10500	Duplication	28	O	O	O
CNVR219	2	95709300	95712600	3300	Deletion	3		O
CNVR220	2	96614700	96618300	3600	Deletion	10	O	O	O
CNVR221	2	96614700	96634800	20100	Deletion	4	O
CNVR222	2	99844200	99846600	2400	Deletion	20	O	O	O
CNVR223	2	103019100	103036200	17100	Duplication	29	O	O
CNVR224	2	109489200	109494900	5700	Deletion	6			O
CNVR225	2	109967100	109985700	18600	Deletion	3	O	O
CNVR226	2	110096400	110114400	18000	Deletion	4	O	O
CNVR227	2	111925500	111928200	2700	Deletion	26	O	O	O
CNVR228	2	113668200	113676300	8100	Deletion	3			O
CNVR229	2	114047100	114065100	18000	Deletion	3		O
CNVR230	2	114857400	114862800	5400	Deletion	8	O	O	O
CNVR231	2	115324200	115334400	10200	Duplication	4		O
CNVR232	2	117753600	117769500	15900	Deletion	7	O	O	O
CNVR233	2	120335100	120344700	9600	Duplication	34	O	O	O
CNVR234	2	126256500	126271800	15300	Duplication	7			O
CNVR235	2	126609000	126611700	2700	Deletion	3		O
CNVR236	2	127838700	127862100	23400	Deletion	4	O	O	O
CNVR237	2	129926100	129933900	7800	Duplication	5	O	O
CNVR238	2	129926700	129956400	29700	Duplication	14	O	O
CNVR239	2	129959100	130002000	42900	Duplication	22	O	O
CNVR240	2	132205500	132222900	17400	Deletion	3	O
CNVR241	2	132393600	132399000	5400	Deletion	8			O
CNVR242	2	133389000	133395900	6900	Deletion	9			O
CNVR243	2	134360100	134364900	4800	Deletion	8			O
CNVR244	2	134586900	134602800	15900	Duplication	5			O
CNVR245	2	136689300	136694700	5400	Deletion	5	O	O	O
CNVR246	2	137804400	137806800	2400	Deletion	8	O	O
CNVR247	2	138408600	138411600	3000	Deletion	14	O	O
CNVR248	2	142854900	142860900	6000	Deletion	10	O	O	O
CNVR249	2	143062200	143071200	9000	Deletion	6		O
CNVR250	2	146742000	146762400	20400	Deletion	3	O	O	O
CNVR251	2	147849600	147851400	1800	Deletion	9	O	O	O
CNVR252	2	149058600	149066100	7500	Duplication	6			O
CNVR253	2	149097000	149104500	7500	Deletion	3	O
CNVR254	2	149097900	149106300	8400	Duplication	6			O
CNVR255	2	149129400	149139300	9900	Deletion	10	O	O
CNVR256	2	149238300	149248500	10200	Duplication	34	O	O	O
CNVR257	2	149539500	149554500	15000	Deletion	4		O	O
CNVR258	3	745800	756300	10500	Deletion	8	O	O	O
CNVR259	3	9708000	9743100	35100	Deletion	4		O	O
CNVR260	3	12336000	12354900	18900	Deletion	5	O	O
CNVR261	3	22273500	22277100	3600	Deletion	15			O
CNVR262	3	23192700	23214900	22200	Deletion	10	O	O	O
CNVR263	3	24716100	24727800	11700	Duplication	5	O
CNVR264	3	29244600	29247600	3000	Deletion	10		O
CNVR265	3	32589000	32607900	18900	Deletion	5	O	O	O
CNVR266	3	32812200	32820900	8700	Deletion	6	O
CNVR267	3	32945400	32958900	13500	Duplication	23	O	O
CNVR268	3	36274500	36291300	16800	Deletion	7	O	O	O
CNVR269	3	36424500	36434700	10200	Deletion	7	O	O
CNVR270	3	37106700	37109700	3000	Deletion	20	O	O	O
CNVR271	3	41899200	41907300	8100	Duplication	7	O	O
CNVR272	3	47611500	47626200	14700	Deletion	29	O	O
CNVR273	3	50138400	50146200	7800	Deletion	8	O		O
CNVR274	3	55251900	55270800	18900	Deletion	4	O	O	O
CNVR275	3	55654200	55671600	17400	Duplication	5			O
CNVR276	3	56738700	56757300	18600	Deletion	3	O	O	O
CNVR277	3	58599600	58602000	2400	Deletion	3			O
CNVR278	3	58835700	58850100	14400	Deletion	3		O	O
CNVR279	3	62175300	62188800	13500	Deletion	15			O
CNVR280	3	62195100	62197500	2400	Deletion	5		O
CNVR281	3	64587300	64593600	6300	Deletion	24	O	O	O
CNVR282	3	65747700	65761500	13800	Duplication	4	O
CNVR283	3	69032700	69049500	16800	Duplication	11			O
CNVR284	3	70452300	70454400	2100	Deletion	10		O
CNVR285	3	70840800	70843500	2700	Deletion	5	O		O
CNVR286	3	72081600	72090000	8400	Deletion	20	O	O	O
CNVR287	3	72566700	72570900	4200	Deletion	3		O
CNVR288	3	73116600	73135800	19200	Duplication	5			O
CNVR289	3	74268600	74293500	24900	Deletion	5	O		O
CNVR290	3	80412900	80423700	10800	Deletion	3	O
CNVR291	3	81384000	81385800	1800	Deletion	5			O
CNVR292	3	84680400	84698700	18300	Deletion	8	O	O	O
CNVR293	3	84844500	84862800	18300	Duplication	8		O
CNVR294	3	86145000	86158800	13800	Duplication	10	O		O
CNVR295	3	86695800	86704200	8400	Deletion	8		O
CNVR296	3	86913000	86923800	10800	Duplication	4	O
CNVR297	3	90888900	90907200	18300	Duplication	11		O
CNVR298	3	95682000	95704500	22500	Duplication	4	O
CNVR299	3	96349500	96366000	16500	Duplication	6			O
CNVR300	3	100352100	100365300	13200	Deletion	14	O	O	O
CNVR301	3	102183300	102197700	14400	Duplication	4	O	O
CNVR302	3	105010200	105012000	1800	Deletion	12	O		O
CNVR303	3	105060000	105085200	25200	Deletion	4		O	O
CNVR304	3	106063500	106086600	23100	Deletion	24	O	O	O
CNVR305	3	108072300	108095100	22800	Deletion	4	O	O
CNVR306	4	1624200	1626300	2100	Deletion	9	O	O	O
CNVR307	4	2926200	2939400	13200	Deletion	3	O	O	O
CNVR308	4	4857900	4881000	23100	Deletion	4	O	O	O
CNVR309	4	7017600	7033500	15900	Duplication	5	O
CNVR310	4	15177000	15187200	10200	Duplication	3	O
CNVR311	4	15333900	15348300	14400	Deletion	5	O	O	O
CNVR312	4	17570400	17579100	8700	Duplication	3	O
CNVR313	4	19458600	19548600	90000	Deletion	3		O
CNVR314	4	20190900	20199000	8100	Deletion	7		O
CNVR315	4	22500900	22507200	6300	Deletion	9	O	O
CNVR316	4	24895200	24903300	8100	Deletion	17	O		O
CNVR317	4	25950300	25963500	13200	Duplication	6	O
CNVR318	4	27170100	27181200	11100	Deletion	9	O	O	O
CNVR319	4	29600400	29610900	10500	Deletion	3	O		O
CNVR320	4	42349500	42352500	3000	Deletion	4	O
CNVR321	4	44402400	44407800	5400	Deletion	7	O
CNVR322	4	46573200	46576800	3600	Deletion	6	O
CNVR323	4	47299500	47310300	10800	Deletion	3		O	O
CNVR324	4	50141100	50159400	18300	Deletion	4	O	O	O
CNVR325	4	53641800	53649600	7800	Deletion	6	O	O
CNVR326	4	55559700	55572900	13200	Duplication	3	O
CNVR327	4	55879800	55882500	2700	Deletion	6		O
CNVR328	4	58643700	58663200	19500	Deletion	5	O	O	O
CNVR329	4	59303400	59324100	20700	Deletion	4	O	O	O
CNVR330	4	60353100	60363600	10500	Duplication	6		O
CNVR331	4	64169400	64173300	3900	Deletion	6	O	O
CNVR332	4	64338600	64345200	6600	Deletion	6			O
CNVR333	4	66183300	66202800	19500	Deletion	4	O	O
CNVR334	4	67323600	67329000	5400	Deletion	4	O	O
CNVR335	4	69748200	69760500	12300	Deletion	3	O	O
CNVR336	4	70012500	70027200	14700	Deletion	16		O	O
CNVR337	4	71746200	71772000	25800	Deletion	5	O	O	O
CNVR338	4	72182400	72184800	2400	Deletion	5			O
CNVR339	4	72631500	72634200	2700	Deletion	6	O	O
CNVR340	4	72801600	72805200	3600	Deletion	4	O	O
CNVR341	4	73125600	73127700	2100	Deletion	6		O
CNVR342	4	76677600	76696200	18600	Deletion	7	O	O	O
CNVR343	4	77847300	77856000	8700	Deletion	11	O
CNVR344	4	79056000	79080600	24600	Deletion	4		O	O
CNVR345	4	81844800	81863700	18900	Duplication	7	O	O
CNVR346	4	86254800	86285400	30600	Deletion	17	O	O	O
CNVR347	4	86257800	86268300	10500	Deletion	7		O	O
CNVR348	4	86283300	86290200	6900	Deletion	3		O
CNVR349	4	86297100	86317500	20400	Deletion	8	O	O	O
CNVR350	4	86299500	86306400	6900	Deletion	4	O		O
CNVR351	4	86307300	86334900	27600	Deletion	15		O	O
CNVR352	4	86335800	86379600	43800	Deletion	11	O	O	O
CNVR353	4	86346000	86352600	6600	Deletion	3		O	O
CNVR354	4	86413800	86424300	10500	Deletion	16	O	O	O
CNVR355	4	86423700	86455200	31500	Deletion	4			O
CNVR356	4	86438400	86451300	12900	Deletion	5			O
CNVR357	4	86971500	87017100	45600	Deletion	15	O		O
CNVR358	4	88790400	88810800	20400	Deletion	6	O	O	O
CNVR359	5	0	12900	12900	Deletion	8		O	O
CNVR360	5	278400	285000	6600	Duplication	5		O
CNVR361	5	2539800	2569800	30000	Duplication	35	O	O	O
CNVR362	5	2544300	2567400	23100	Deletion	6	O
CNVR363	5	2612700	2620200	7500	Deletion	7	O		O
CNVR364	5	4331700	4336200	4500	Deletion	3	O
CNVR365	5	6310500	6328500	18000	Duplication	44	O	O	O
CNVR366	5	6332100	6334500	2400	Deletion	3		O	O
CNVR367	5	6380100	6385200	5100	Deletion	3	O		O
CNVR368	5	7057200	7076400	19200	Deletion	3	O
CNVR369	5	8574300	8584500	10200	Duplication	20	O	O
CNVR370	5	11562000	11566800	4800	Deletion	3	O
CNVR371	5	12424800	12450900	26100	Deletion	3	O	O
CNVR372	5	16029600	16048200	18600	Deletion	14	O	O	O
CNVR373	5	17121300	17148900	27600	Duplication	3	O
CNVR374	5	18857100	18866100	9000	Duplication	3	O		O
CNVR375	5	20667000	20670000	3000	Deletion	17			O
CNVR376	5	22514100	22516800	2700	Deletion	9	O	O
CNVR377	5	23896800	23906100	9300	Duplication	3	O
CNVR378	5	24618000	24628200	10200	Deletion	9			O
CNVR379	5	29253900	29264400	10500	Deletion	6	O
CNVR380	5	33989400	34000800	11400	Duplication	8		O
CNVR381	5	35363400	35388600	25200	Deletion	4	O	O	O
CNVR382	5	36398100	36424500	26400	Duplication	7		O
CNVR383	5	42130500	42137100	6600	Duplication	3	O
CNVR384	5	43826100	43848600	22500	Deletion	4		O	O
CNVR385	5	46872600	46879800	7200	Deletion	18			O
CNVR386	5	49086600	49098600	12000	Deletion	8	O
CNVR387	5	49343100	49358100	15000	Duplication	28	O	O
CNVR388	5	53855700	53863800	8100	Deletion	3			O
CNVR389	5	53861100	53868900	7800	Deletion	4	O		O
CNVR390	5	56921400	56927700	6300	Deletion	17			O
CNVR391	5	57297000	57308100	11100	Duplication	4	O
CNVR392	5	58853400	58868700	15300	Duplication	8			O
CNVR393	5	59811300	59825400	14100	Deletion	5		O
CNVR394	5	59822100	59825400	3300	Deletion	6		O
CNVR395	6	4202700	4218900	16200	Duplication	19	O	O
CNVR396	6	5639700	5670000	30300	Deletion	4	O	O	O
CNVR397	6	5789400	5792700	3300	Deletion	5			O
CNVR398	6	5881500	5897400	15900	Duplication	18	O	O
CNVR399	6	10376100	10383000	6900	Duplication	4		O	O
CNVR400	6	11101500	11103300	1800	Deletion	3	O	O
CNVR401	6	12907800	12975300	67500	Deletion	7			O
CNVR402	6	19494000	19511400	17400	Deletion	3		O	O
CNVR403	6	19674900	19698300	23400	Deletion	26	O	O	O
CNVR404	6	22241700	22249800	8100	Deletion	5	O	O	O
CNVR405	6	28438200	28446000	7800	Duplication	3			O
CNVR406	6	31354200	31369800	15600	Deletion	5	O	O	O
CNVR407	6	35439600	35466300	26700	Duplication	5	O	O	O
CNVR408	7	3023700	3039300	15600	Duplication	7	O
CNVR409	7	3688200	3719100	30900	Deletion	9	O	O	O
CNVR410	7	6790500	6814800	24300	Deletion	3	O		O
CNVR411	7	8710800	8718000	7200	Deletion	5	O
CNVR412	7	9414600	9429300	14700	Duplication	3			O
CNVR413	7	9758400	9779100	20700	Deletion	3	O	O
CNVR414	7	13336200	13339200	3000	Deletion	13		O
CNVR415	7	15077700	15095700	18000	Deletion	9	O	O	O
CNVR416	7	16185900	16194600	8700	Deletion	4			O
CNVR417	7	17267700	17284500	16800	Deletion	4	O
CNVR418	7	17634600	17648100	13500	Deletion	3			O
CNVR419	7	20127300	20140500	13200	Duplication	12		O
CNVR420	7	21085500	21092400	6900	Deletion	3	O	O	O
CNVR421	7	22354500	22371600	17100	Deletion	5	O	O	O
CNVR422	7	24711000	24731400	20400	Deletion	5	O	O	O
CNVR423	7	25412400	25429500	17100	Deletion	19	O	O	O
CNVR424	7	27201300	27220800	19500	Duplication	9	O
CNVR425	7	27484800	27490200	5400	Deletion	5			O
CNVR426	7	31927500	31944300	16800	Deletion	3	O
CNVR427	7	33288300	33300600	12300	Deletion	11	O	O	O
CNVR428	7	34564200	34590900	26700	Deletion	3	O	O	O
CNVR429	8	1665600	1680600	15000	Deletion	5	O	O
CNVR430	8	8084100	8094000	9900	Duplication	24	O	O	O
CNVR431	8	8098800	8100600	1800	Deletion	11	O	O	O
CNVR432	8	8665200	8671500	6300	Duplication	3			O
CNVR433	8	8802600	8807400	4800	Deletion	30	O	O	O
CNVR434	8	9914700	9930300	15600	Deletion	8	O	O	O
CNVR435	8	18539100	18545100	6000	Deletion	14	O	O
CNVR436	8	26198100	26216700	18600	Deletion	3	O		O
CNVR437	8	26253600	26262900	9300	Deletion	3	O
CNVR438	8	27736500	27765900	29400	Deletion	3	O	O	O
CNVR439	8	29796600	29799300	2700	Deletion	6	O
CNVR440	8	29952600	29962500	9900	Duplication	15	O	O	O
CNVR441	9	3132900	3149700	16800	Duplication	18	O	O
CNVR442	9	3373200	3405600	32400	Duplication	12	O	O
CNVR443	9	3379800	3394500	14700	Duplication	5	O	O
CNVR444	9	3395100	3405600	10500	Duplication	10		O	O
CNVR445	9	3818700	3822600	3900	Deletion	10			O
CNVR446	9	3920400	3932100	11700	Duplication	3	O		O
CNVR447	9	3922500	3961200	38700	Duplication	29	O		O
CNVR448	9	7685400	7699800	14400	Deletion	5	O	O
CNVR449	9	11244900	11252400	7500	Deletion	4		O
CNVR450	9	11877900	11883000	5100	Deletion	10	O	O
CNVR451	9	12387000	12414300	27300	Deletion	4	O	O
CNVR452	9	18190800	18201300	10500	Deletion	4	O	O	O
CNVR453	9	18425700	18430200	4500	Deletion	15			O
CNVR454	9	21438600	21453900	15300	Deletion	3	O		O
CNVR455	9	22330500	22350000	19500	Deletion	18	O	O	O
CNVR456	10	723300	736200	12900	Duplication	4			O
CNVR457	10	2341800	2360700	18900	Deletion	5	O	O	O
CNVR458	10	5180700	5190900	10200	Deletion	8	O	O	O
CNVR459	10	5817300	5842500	25200	Duplication	5			O
CNVR460	10	7475700	7508400	32700	Deletion	28	O	O	O
CNVR461	10	7716900	7738200	21300	Deletion	3		O	O
CNVR462	10	10072500	10087200	14700	Duplication	6	O
CNVR463	10	12050400	12069900	19500	Deletion	5	O	O
CNVR464	10	13321800	13335300	13500	Deletion	14			O
CNVR465	10	13729800	13733400	3600	Deletion	36	O	O	O
CNVR466	10	13808100	13811100	3000	Deletion	7			O
CNVR467	10	14471700	14486700	15000	Deletion	5		O	O
CNVR468	10	20385300	20390400	5100	Deletion	4	O
CNVR469	11	1105200	1112700	7500	Deletion	3	O
CNVR470	11	1116000	1126500	10500	Deletion	10		O	O
CNVR471	11	2739600	2744100	4500	Deletion	3	O
CNVR472	11	2754600	2758500	3900	Deletion	4		O
CNVR473	11	2766300	2776200	9900	Duplication	10	O	O	O
CNVR474	11	5729100	5743500	14400	Deletion	5	O	O	O
CNVR475	11	11476800	11482800	6000	Deletion	4	O	O
CNVR476	11	12017400	12024900	7500	Duplication	5			O
CNVR477	11	12454500	12459300	4800	Deletion	5	O	O	O
CNVR478	11	12597600	12603300	5700	Deletion	7	O		O
CNVR479	11	13717500	13737000	19500	Deletion	6	O	O	O
CNVR480	11	13773000	13787700	14700	Deletion	4			O
CNVR481	11	13933200	13970400	37200	Deletion	5	O		O
CNVR482	11	15873300	15885000	11700	Duplication	7			O
CNVR483	11	16838400	16850100	11700	Duplication	15	O		O
CNVR484	11	18333000	18355500	22500	Deletion	3		O	O
CNVR485	12	558900	562200	3300	Deletion	3			O
CNVR486	12	1062900	1069800	6900	Deletion	5	O	O	O
CNVR487	12	1063200	1087800	24600	Deletion	26	O	O	O
CNVR488	12	1082700	1087800	5100	Deletion	3	O	O
CNVR489	12	1098300	1102500	4200	Deletion	25	O	O	O
CNVR490	12	1116900	1133700	16800	Deletion	32	O	O	O
CNVR491	12	1134900	1161600	26700	Deletion	15	O	O	O
CNVR492	12	1154700	1161600	6900	Deletion	3	O		O
CNVR493	12	2257800	2271300	13500	Deletion	5	O		O
CNVR494	12	2704800	2714700	9900	Duplication	22	O	O	O
CNVR495	12	3123300	3134100	10800	Deletion	4	O		O
CNVR496	12	5113800	5122500	8700	Deletion	16	O	O	O
CNVR497	12	11037600	11054400	16800	Deletion	3	O	O
CNVR498	12	11223900	11238900	15000	Duplication	4	O
CNVR499	12	16265100	16281300	16200	Deletion	12	O	O	O
CNVR500	12	18176400	18184500	8100	Deletion	4	O	O	O
CNVR501	13	0	501000	501000	Deletion	37	O	O	O
CNVR502	13	543600	545700	2100	Deletion	15	O	O	O
CNVR503	13	561300	565200	3900	Deletion	8	O	O
CNVR504	13	605400	617700	12300	Duplication	29	O	O	O
CNVR505	13	613500	617400	3900	Duplication	5	O		O
CNVR506	13	643500	646500	3000	Deletion	5	O		O
CNVR507	13	787200	794400	7200	Deletion	22	O	O	O
CNVR508	13	1724100	1732200	8100	Deletion	7	O	O	O
CNVR509	13	1731300	1767600	36300	Deletion	3	O		O
CNVR510	13	1756200	1787700	31500	Deletion	12		O	O
CNVR511	13	1784400	1822800	38400	Deletion	10	O	O
CNVR512	13	1785600	1792500	6900	Deletion	4	O	O
CNVR513	13	1797000	1802100	5100	Duplication	4			O
CNVR514	13	3736500	3750300	13800	Duplication	5		O
CNVR515	13	4930200	4949400	19200	Deletion	7	O	O	O
CNVR516	13	5267700	5281500	13800	Deletion	3		O	O
CNVR517	13	7705500	7708500	3000	Deletion	12		O
CNVR518	13	10310400	10327800	17400	Deletion	5	O	O	O
CNVR519	13	11084100	11096700	12600	Duplication	10			O
CNVR520	13	15291000	15314400	23400	Deletion	3	O	O
CNVR521	13	18367200	18373500	6300	Deletion	4			O
CNVR522	14	840300	862200	21900	Duplication	4	O
CNVR523	14	2776800	2795700	18900	Deletion	9		O
CNVR524	14	4008000	4024800	16800	Deletion	4	O	O	O
CNVR525	14	9273600	9278400	4800	Deletion	9			O
CNVR526	14	14313900	14321100	7200	Duplication	3	O		O
CNVR527	14	14804100	14814300	10200	Deletion	10	O	O	O
CNVR528	15	915600	937200	21600	Deletion	6	O	O
CNVR529	15	1273500	1275300	1800	Deletion	3			O
CNVR530	15	1857900	1861800	3900	Deletion	8	O
CNVR531	15	2232900	2235900	3000	Deletion	3	O	O
CNVR532	15	2529000	2544300	15300	Duplication	7			O
CNVR533	15	3117600	3130200	12600	Deletion	10	O	O	O
CNVR534	15	7567500	7580100	12600	Deletion	3	O		O
CNVR535	15	7908000	7919700	11700	Duplication	6		O
CNVR536	15	10862400	10872900	10500	Duplication	6		O	O
CNVR537	16	273600	277800	4200	Duplication	3	O	O
CNVR538	16	275700	279000	3300	Deletion	3			O
CNVR539	16	288000	297600	9600	Duplication	3	O
CNVR540	16	294600	299700	5100	Deletion	17	O	O	O
CNVR541	16	297300	303600	6300	Deletion	3			O
CNVR542	16	329400	343200	13800	Deletion	7	O	O	O
CNVR543	16	339000	344100	5100	Deletion	13	O		O
CNVR544	16	400800	423000	22200	Deletion	8	O	O	O
CNVR545	16	403200	408000	4800	Deletion	5	O	O	O
CNVR546	16	411600	445200	33600	Deletion	11	O	O	O
CNVR547	16	416700	420600	3900	Deletion	6	O	O
CNVR548	16	429900	438000	8100	Deletion	11	O	O	O
CNVR549	16	445800	494400	48600	Deletion	15	O	O	O
CNVR550	16	462300	468600	6300	Deletion	10	O	O
CNVR551	16	464700	473400	8700	Deletion	3	O	O
CNVR552	16	474000	484500	10500	Deletion	3	O	O	O
CNVR553	16	482400	488100	5700	Deletion	12	O	O	O
CNVR554	16	495600	518700	23100	Deletion	16	O	O	O
CNVR555	16	553200	580800	27600	Deletion	29	O	O	O
CNVR556	16	573600	576900	3300	Deletion	11	O	O	O
CNVR557	16	617400	652500	35100	Deletion	11	O	O	O
CNVR558	16	627000	636600	9600	Duplication	6	O
CNVR559	17	8129700	8152200	22500	Deletion	4	O	O
CNVR560	18	0	92100	92100	Duplication	3		O	O
CNVR561	18	402900	431700	28800	Duplication	14			O
CNVR562	18	1870800	1879800	9000	Duplication	20	O	O	O
CNVR563	18	1907100	1918200	11100	Duplication	3		O
CNVR564	18	1917900	1922400	4500	Deletion	3	O	O	O
CNVR565	18	1928400	1947000	18600	Deletion	3			O
CNVR566	18	5846400	5860200	13800	Deletion	13	O	O	O
CNVR567	18	8990700	9018900	28200	Deletion	10	O	O	O
CNVR568	19	307800	318900	11100	Deletion	14	O	O	O
CNVR569	19	1432200	1435200	3000	Deletion	7	O
CNVR570	19	1954800	1962900	8100	Deletion	9			O
CNVR571	19	2471100	2483700	12600	Duplication	8	O		O
CNVR572	19	4707300	4713000	5700	Deletion	3		O
CNVR573	19	5010600	5018400	7800	Duplication	11	O	O
CNVR574	19	6052800	6070200	17400	Deletion	4		O	O
CNVR575	19	8401500	8422200	20700	Deletion	3	O	O	O
CNVR576	19	8821200	8823000	1800	Deletion	4	O	O
CNVR577	20	23700	27900	4200	Duplication	3		O
CNVR578	20	247200	270900	23700	Deletion	3	O	O
CNVR579	20	2075400	2082900	7500	Deletion	4		O	O
CNVR580	20	2586900	2594700	7800	Duplication	6		O	O
CNVR581	20	4139100	4141800	2700	Deletion	7	O	O
CNVR582	21	1219500	1233900	14400	Deletion	7	O	O	O
CNVR583	21	5995500	6020100	24600	Deletion	3	O		O
CNVR584	21	6786900	6803100	16200	Duplication	3	O
CNVR585	22	2265300	2276700	11400	Duplication	5		O
CNVR586	22	2842800	2854500	11700	Deletion	3	O		O
CNVR587	22	4652400	4656300	3900	Deletion	16	O	O	O
CNVR588	23	2049600	2061900	12300	Deletion	3		O	O
CNVR589	23	2208300	2215500	7200	Deletion	24	O	O	O
CNVR590	23	2212800	2215800	3000	Deletion	3	O		O
CNVR591	23	2475600	2484600	9000	Deletion	4	O	O	O
CNVR592	23	2620800	2628000	7200	Deletion	6		O
CNVR593	25	783000	791700	8700	Duplication	6	O	O	O
CNVR594	25	795000	799500	4500	Deletion	22	O	O	O
CNVR595	25	1598100	1624200	26100	Deletion	17	O	O	O
CNVR596	25	1830900	1836600	5700	Deletion	22	O	O	O
CNVR597	25	1986900	2001900	15000	Deletion	33	O		O
CNVR598	25	1986900	1992900	6000	Deletion	3	O		O
CNVR599	25	2556300	2565300	9000	Deletion	6	O	O	O
CNVR600	25	2566500	2573100	6600	Deletion	12	O	O	O
CNVR601	25	2573400	2590800	17400	Deletion	4	O		O
CNVR602	25	2743800	2754600	10800	Deletion	6	O		O
CNVR603	26	1186500	1199400	12900	Deletion	7	O	O	O
CNVR604	26	1350900	1366500	15600	Deletion	9	O	O	O
CNVR605	26	4414800	4423800	9000	Deletion	7	O	O	O
CNVR606	26	4415100	4418400	3300	Deletion	4	O	O	O
CNVR607	26	4419900	4423200	3300	Deletion	3	O	O
CNVR608	26	4878900	4890600	11700	Deletion	4		O	O
CNVR609	27	60900	64800	3900	Deletion	19		O	O
CNVR610	27	69000	73800	4800	Deletion	6	O	O	O
CNVR611	27	126300	135000	8700	Deletion	5	O	O	O
CNVR612	27	210000	213900	3900	Duplication	3		O	O
CNVR613	27	226200	236100	9900	Deletion	3	O	O
CNVR614	27	227700	231900	4200	Deletion	5		O	O
CNVR615	27	282000	286200	4200	Deletion	7		O	O
CNVR616	27	296700	301200	4500	Deletion	4			O
CNVR617	27	319800	333300	13500	Deletion	19	O	O	O
CNVR618	27	322800	328200	5400	Deletion	8	O	O	O
CNVR619	27	361200	374400	13200	Deletion	6	O	O	O
CNVR620	27	456600	470400	13800	Deletion	11	O	O	O
CNVR621	27	465600	471300	5700	Deletion	3		O	O
CNVR622	27	474300	480000	5700	Deletion	10		O	O
CNVR623	27	480000	484500	4500	Deletion	4	O	O
CNVR624	27	548700	568800	20100	Duplication	8	O	O	O
CNVR625	27	554100	563100	9000	Duplication	3	O	O
CNVR626	27	578700	641700	63000	Duplication	5	O		O
CNVR627	27	581700	596100	14400	Duplication	7	O	O	O
CNVR628	27	643200	677400	34200	Deletion	13	O	O	O
CNVR629	27	649500	657000	7500	Deletion	21	O	O	O
CNVR630	27	671400	680700	9300	Deletion	4		O	O
CNVR631	27	694500	717600	23100	Deletion	8	O	O	O
CNVR632	27	714600	723300	8700	Deletion	7	O	O	O
CNVR633	27	744600	750900	6300	Deletion	17	O	O	O
CNVR634	27	752700	763200	10500	Deletion	12	O	O	O
CNVR635	27	804300	807000	2700	Deletion	14	O		O
CNVR636	27	1181400	1187700	6300	Duplication	5	O
CNVR637	27	2693400	2711400	18000	Deletion	6	O	O	O
CNVR638	27	3183900	3188700	4800	Deletion	21	O	O	O
CNVR639	27	3202200	3205800	3600	Deletion	5	O	O	O
CNVR640	27	3796200	3804900	8700	Deletion	6	O	O
CNVR641	27	3864900	3870900	6000	Deletion	8	O	O	O
CNVR642	27	3869400	3887100	17700	Deletion	5	O	O	O
CNVR643	27	4148700	4176900	28200	Deletion	4	O	O	O
CNVR644	27	4253700	4277700	24000	Deletion	24	O	O	O
CNVR645	27	4303800	4310700	6900	Deletion	7	O	O	O
CNVR646	27	4388400	4423500	35100	Deletion	9	O	O	O
CNVR647	28	30600	39000	8400	Duplication	6	O	O
CNVR648	28	1153800	1158300	4500	Deletion	8	O	O	O
CNVR649	28	2130900	2162100	31200	Deletion	4	O		O
CNVR650	28	2386200	2391000	4800	Deletion	17	O	O	O
CNVR651	28	3129600	3150600	21000	Deletion	10	O	O	O
CNVR652	28	3891300	3893700	2400	Deletion	8	O	O	O
CNVR653	28	3955800	3961200	5400	Deletion	3	O	O	O
CNVR654	32	6300	12300	6000	Deletion	4	O	O	O
CNVR655	32	64500	78300	13800	Deletion	20	O	O	O
CNVR656	33	625800	631500	5700	Deletion	8	O	O	O
CNVR657	33	683100	687300	4200	Deletion	3			O
CNVR658	33	694800	704100	9300	Deletion	4	O	O	O
CNVR659	33	993600	997800	4200	Deletion	10	O	O	O
CNVR660	33	1075800	1081500	5700	Deletion	19	O	O	O
CNVR661	33	1556100	1563300	7200	Deletion	6	O	O	O
CNVR662	33	1569300	1591800	22500	Deletion	3	O	O
CNVR663	33	1588500	1594800	6300	Deletion	5	O		O

## Sheet: Supplementary Table 3
Supplementary Table 3. Gene annotation of CNVRs.
CNVRs				Annotated genes
CNVR	Chr	Start	End	Chr	Start	End	Size	Symbol	Distance to gene	Overlapping	Biotype
CNVR1	1	9300	20100	1	9080	16180	7100	LOC430443	0	partial	protein_coding
CNVR1	1	9300	20100	1	20935	25758	4823	LOC107053049	835	distal to gene	protein_coding
CNVR2	1	98700	117600	1	103643	106172	2529	ACR	0	whole	protein_coding
CNVR2	1	98700	117600	1	106904	108723	1819	LOC107053643	0	whole	lncRNA
CNVR2	1	98700	117600	1	95447	98723	3276	NME6	0	partial	protein_coding
CNVR2	1	98700	117600	1	116105	121720	5615	ARSA	0	partial	protein_coding
CNVR2	1	98700	117600	1	98771	102698	3927	RABL2B	0	whole	protein_coding
CNVR2	1	98700	117600	1	112848	115376	2528	LOC107053478	0	whole	protein_coding
CNVR2	1	98700	117600	1	111164	111928	764	LOC107054191	0	whole	lncRNA
CNVR3	1	1650000	1656600	1	1652080	1652669	589	LOC107053233	0	whole	lncRNA
CNVR3	1	1650000	1656600	1	1652972	1653447	475	LOC107053236	0	whole	lncRNA
CNVR3	1	1650000	1656600	1	1421469	1841513	420044	EXOC4	0	partial	protein_coding
CNVR4	1	1652100	1655100	1	1652972	1653447	475	LOC107053236	0	whole	lncRNA
CNVR4	1	1652100	1655100	1	1652080	1652669	589	LOC107053233	0	partial	lncRNA
CNVR4	1	1652100	1655100	1	1421469	1841513	420044	EXOC4	0	partial	protein_coding
CNVR5	1	1880100	1895400	1	1877557	1880154	2597	LOC107049180	0	partial	protein_coding
CNVR6	1	2056500	2062200	1	2058419	2061475	3056	LOC107054228	0	whole	protein_coding
CNVR6	1	2056500	2062200	1	2061483	2063072	1589	LOC107054320	0	partial	protein_coding
CNVR6	1	2056500	2062200	1	2002502	2187494	184992	CHCHD3	0	partial	protein_coding
CNVR7	1	2833500	2848800	1	2833163	2835549	2386	LOC107054372	0	partial	lncRNA
CNVR7	1	2833500	2848800	1	2849511	2850914	1403	LOC107054362	711	distal to gene	protein_coding
CNVR8	1	2839800	2846100	1	2833163	2835549	2386	LOC107054372	4252	distal to gene	lncRNA
CNVR9	1	3327600	3341100	1	3402883	3404191	1308	LOC107054102	61783	distal to gene	lncRNA
CNVR10	1	3344100	3353400	1	3402883	3404191	1308	LOC107054102	49483	distal to gene	lncRNA
CNVR11	1	4109700	4151400	1	4118196	4120249	2053	LOC107054603	0	whole	lncRNA
CNVR11	1	4109700	4151400	1	4120316	4150446	30130	LOC419112	0	whole	protein_coding
CNVR11	1	4109700	4151400	1	4152211	4199566	47355	ITIH5	811	distal to gene	protein_coding
CNVR12	1	4110900	4119900	1	4118196	4120249	2053	LOC107054603	0	partial	lncRNA
CNVR12	1	4110900	4119900	1	4120316	4150446	30130	LOC419112	416	distal to gene	protein_coding
CNVR13	1	7342500	7360800	1	7291661	7413891	122230	FAM107B	0	partial	protein_coding
CNVR14	1	10857000	10875300	1	11040851	11162842	121991	SEMA3C	165551	distal to gene	protein_coding
CNVR15	1	11422200	11441700	1	11368548	11403764	35216	GNAI1	18437	distal to gene	protein_coding
CNVR16	1	11422800	11428500	1	11368548	11403764	35216	GNAI1	19037	distal to gene	protein_coding
CNVR17	1	13972200	13976100	1	13971900	13978677	6777	LOC101752215	0	partial	protein_coding
CNVR18	1	17013000	17016300	1	17084225	17504584	420359	FAM19A5	67925	distal to gene	protein_coding
CNVR19	1	17488200	17503500	1	17084225	17504584	420359	FAM19A5	0	partial	protein_coding
CNVR20	1	19631700	19647000	1	19608016	19770160	162144	LOC101748415	0	partial	lncRNA
CNVR21	1	21011100	21032100	1	20922609	21247223	324614	GRM8	0	partial	protein_coding
CNVR22	1	23590500	23601900	1	23518399	23787753	269354	KCND2	0	partial	protein_coding
CNVR23	1	31599000	31603500	1	31441843	31454984	13141	XRCC6BP1	144017	distal to gene	protein_coding
CNVR24	1	31617900	31622100	1	31717916	31765031	47115	LRIG3	95816	distal to gene	protein_coding
CNVR25	1	31901700	31920900	1	31986081	32004418	18337	LOC101749839	65181	distal to gene	lncRNA
CNVR26	1	32411400	32424300	1	32603302	32606376	3074	LOC107052719	179002	distal to gene	protein_coding
CNVR27	1	36563100	36576600	1	36509695	36563986	54291	TPH2	0	partial	protein_coding
CNVR28	1	40824000	40857600	1	40829198	41088658	259460	TMTC2	0	partial	protein_coding
CNVR29	1	41275500	41278500	1	41286668	41296525	9857	LOC107052885	8168	distal to gene	lncRNA
CNVR30	1	43096200	43098900	1	42981399	43032887	51488	KITLG	63314	distal to gene	protein_coding
CNVR31	1	43101900	43136700	1	42981399	43032887	51488	KITLG	69014	distal to gene	protein_coding
CNVR32	1	43170600	43178100	1	43288463	43293178	4715	DUSP6	110363	distal to gene	protein_coding
CNVR33	1	46266000	46278600	1	46258844	46258934	90	MIR1691	7067	distal to gene	miRNA
CNVR34	1	55113300	55136400	1	55116730	55118741	2011	ASCL1	0	whole	protein_coding
CNVR34	1	55113300	55136400	1	55129804	55165880	36076	PAH	0	partial	protein_coding
CNVR35	1	55167900	55184100	1	55173072	55202395	29323	THL	0	partial	protein_coding
CNVR36	1	56842800	56845800	1	56836116	56858052	21936	MKRN1	0	partial	protein_coding
CNVR37	1	58545600	58551000	1	58456261	58462431	6170	C7ORF73	83170	distal to gene	protein_coding
CNVR38	1	58623600	58629000	1	58628272	58666242	37970	LOC107053473	0	partial	lncRNA
CNVR39	1	62121300	62135100	1	62130071	62137309	7238	TUBA8A	0	partial	protein_coding
CNVR39	1	62121300	62135100	1	62121852	62125401	3549	TUBA8B	0	whole	protein_coding
CNVR40	1	62202900	62211300	1	62199783	62207930	8147	AKR1B1L	0	partial	protein_coding
CNVR41	1	62219100	62230500	1	62213731	62220812	7081	LOC772271	0	partial	protein_coding
CNVR41	1	62219100	62230500	1	62225379	62231308	5929	LOC425137	0	partial	protein_coding
CNVR42	1	62226300	62230800	1	62225379	62231308	5929	LOC425137	0	partial	protein_coding
CNVR43	1	63346500	63360300	1	63308935	63315673	6738	MGST1	30828	distal to gene	protein_coding
CNVR44	1	63402600	63418800	1	63380640	63450118	69478	LMO3	0	partial	protein_coding
CNVR45	1	63442200	63451500	1	63380640	63450118	69478	LMO3	0	partial	protein_coding
CNVR46	1	65890800	65902800	1	65891957	65892066	109	MIR6608-1	0	whole	miRNA
CNVR46	1	65890800	65902800	1	65898377	65898486	109	MIR6608-2	0	whole	miRNA
CNVR46	1	65890800	65902800	1	65660324	66227364	567040	SOX5	0	partial	protein_coding
CNVR47	1	67312200	67319700	1	67319398	67321817	2419	LOC107054086	0	partial	protein_coding
CNVR48	1	67337400	67348800	1	67327980	67344422	16442	LOC107054085	0	partial	lncRNA
CNVR49	1	72436500	72470100	1	72419789	72432720	12931	KLHL42	3781	distal to gene	protein_coding
CNVR50	1	72674700	72682200	1	72634321	72889765	255444	CCDC91	0	partial	protein_coding
CNVR51	1	73502100	73539000	1	73504749	73508596	3847	KCNA6	0	whole	protein_coding
CNVR51	1	73502100	73539000	1	73534794	73551770	16976	LOC107054250	0	partial	protein_coding
CNVR52	1	73708200	73718700	1	73721558	73727277	5719	LOC101748952	2858	distal to gene	lncRNA
CNVR53	1	74472600	74485200	1	74478564	74479633	1069	LOC107054233	0	whole	pseudogene
CNVR54	1	75152700	75170100	1	75159389	75169228	9839	LOC107054318	0	whole	lncRNA
CNVR54	1	75152700	75170100	1	75168810	75245779	76969	PRMT8	0	partial	protein_coding
CNVR55	1	78102900	78124500	1	78112687	78116269	3582	LOC107054567	0	whole	protein_coding
CNVR55	1	78102900	78124500	1	78077310	78155004	77694	TRBV6-5	0	partial	C_region
CNVR55	1	78102900	78124500	1	78117327	78118341	1014	LOC107054569	0	whole	V_segment
CNVR55	1	78102900	78124500	1	78102264	78105555	3291	PRSS2	0	partial	protein_coding
CNVR56	1	78116100	78132600	1	78112687	78116269	3582	LOC107054567	0	partial	protein_coding
CNVR56	1	78116100	78132600	1	78077310	78155004	77694	TRBV6-5	0	partial	C_region
CNVR56	1	78116100	78132600	1	78133527	78137394	3867	LOC107054568	927	distal to gene	protein_coding
CNVR56	1	78116100	78132600	1	78117327	78118341	1014	LOC107054569	0	whole	V_segment
CNVR57	1	79050600	79056000	1	79048610	79056694	8084	LOC107054733	0	partial	protein_coding
CNVR58	1	80997000	81010200	1	80804263	80926875	122612	IGSF11	70126	distal to gene	protein_coding
CNVR59	1	83010600	83023200	1	83022144	83046319	24175	KIAA1407	0	partial	protein_coding
CNVR59	1	83010600	83023200	1	83003350	83022163	18813	QTRTD1	0	partial	protein_coding
CNVR59	1	83010600	83023200	1	83023134	83053280	30146	ZDHHC23	0	partial	protein_coding
CNVR60	1	86712600	86714400	1	86643706	86770183	126477	CBLB	0	partial	protein_coding
CNVR61	1	91642800	91669200	1	91603992	91650630	46638	CD247	0	partial	protein_coding
CNVR61	1	91642800	91669200	1	91651023	91772530	121507	POU2F1	0	partial	protein_coding
CNVR62	1	92571900	92580000	1	92575316	92690693	115377	HTR1F	0	partial	protein_coding
CNVR63	1	92754600	92757900	1	92575316	92690693	115377	HTR1F	63908	distal to gene	protein_coding
CNVR64	1	92798700	92800800	1	92850762	92868428	17666	POU1F1	49962	distal to gene	protein_coding
CNVR65	1	94991400	94993800	1	95004388	95018869	14481	LOC101748072	10588	distal to gene	lncRNA
CNVR66	1	95045100	95069100	1	95069132	95091138	22006	LOC107055113	32	distal to gene	lncRNA
CNVR67	1	100398300	100400700	1	100705365	100708249	2884	LOC107054837	304665	distal to gene	protein_coding
CNVR68	1	101073000	101099400	1	101037559	101043412	5853	LOC107055196	29589	distal to gene	protein_coding
CNVR69	1	101580600	101584800	1	101676474	101678784	2310	LOC107055200	91674	distal to gene	protein_coding
CNVR70	1	102018900	102021900	1	101676474	101678784	2310	LOC107055200	340117	distal to gene	protein_coding
CNVR71	1	103521000	103542000	1	103616376	103633927	17551	LOC107055295	74376	distal to gene	lncRNA
CNVR72	1	108691200	108710700	1	108235671	108689330	453659	DSCAM	1871	distal to gene	protein_coding
CNVR73	1	112368600	112376100	1	112378844	112422324	43480	BCOR	2744	distal to gene	protein_coding
CNVR74	1	113809200	113814600	1	113813162	113817341	4179	LOC107056915	0	partial	protein_coding
CNVR75	1	114187200	114193200	1	114226428	114237805	11377	LOC101749197	33228	distal to gene	protein_coding
CNVR76	1	114457200	114465900	1	114486908	115483008	996100	DMD	21008	distal to gene	protein_coding
CNVR77	1	115704900	115707900	1	115661656	115703367	41711	TAB3	1534	distal to gene	protein_coding
CNVR78	1	116009400	116022600	1	116008293	116017903	9610	LOC107057534	0	partial	protein_coding
CNVR79	1	116822100	116834700	1	116834950	116836552	1602	LOC107049455	250	distal to gene	lncRNA
CNVR80	1	117424200	117431700	1	117435547	117444793	9246	LOC100857292	3847	distal to gene	protein_coding
CNVR81	1	117424200	117429900	1	117435547	117444793	9246	LOC100857292	5647	distal to gene	protein_coding
CNVR82	1	117435600	117440400	1	117435547	117444793	9246	LOC100857292	0	partial	protein_coding
CNVR83	1	117495000	117499800	1	117491598	117498921	7323	LOC107057525	0	partial	protein_coding
CNVR84	1	117842100	117858600	1	117839213	117844037	4824	ARX	0	partial	protein_coding
CNVR84	1	117842100	117858600	1	117846063	118037344	191281	POLA1	0	partial	protein_coding
CNVR85	1	118332900	118335900	1	118326092	118347016	20924	ACOT9	0	partial	protein_coding
CNVR86	1	118345200	118348800	1	118326092	118347016	20924	ACOT9	0	partial	protein_coding
CNVR87	1	119889000	119893500	1	119897705	119934919	37214	MAP7D2	4205	distal to gene	protein_coding
CNVR88	1	121213500	121239900	1	121219109	121222687	3578	LOC107049698	0	whole	lncRNA
CNVR88	1	121213500	121239900	1	121237503	121242554	5051	LOC107049696	0	partial	lncRNA
CNVR89	1	121649100	121652400	1	121643873	121647404	3531	LOC101748892	1697	distal to gene	protein_coding
CNVR90	1	123006900	123009000	1	123009444	123013773	4329	LOC107050144	444	distal to gene	protein_coding
CNVR91	1	123009600	123013800	1	123009444	123013773	4329	LOC107050144	0	partial	protein_coding
CNVR92	1	125577600	125588700	1	125528684	125544338	15654	LOC107049917	33263	distal to gene	lncRNA
CNVR93	1	127923900	127931700	1	128155837	128211093	55256	PRKX	224137	distal to gene	protein_coding
CNVR94	1	129357600	129359400	1	129326851	129343482	16631	LOC418668	14119	distal to gene	protein_coding
CNVR95	1	130935300	130940100	1	130959320	130973537	14217	LOC107051970	19220	distal to gene	lncRNA
CNVR96	1	133844700	133863000	1	133879814	133902765	22951	IL1R1	16814	distal to gene	protein_coding
CNVR97	1	134951100	134958900	1	134947938	134994492	46554	LOC101750952	0	partial	lncRNA
CNVR98	1	136439700	136442400	1	136445364	136454731	9367	CCDC138	2964	distal to gene	protein_coding
CNVR99	1	136691700	136716900	1	136570447	136811855	241408	SH3RF3	0	partial	protein_coding
CNVR100	1	138559200	138572400	1	138609097	138653270	44173	LOC101749060	36697	distal to gene	protein_coding
CNVR101	1	138981900	138999900	1	138903996	139053714	149718	COL4A2	0	partial	protein_coding
CNVR102	1	139815300	139832100	1	139815684	139817990	2306	SOX1	0	whole	protein_coding
CNVR103	1	139965600	139971300	1	139960173	139961870	1697	LOC107051975	3731	distal to gene	lncRNA
CNVR104	1	139968600	139971300	1	139974056	139975102	1046	LOC107050346	2756	distal to gene	lncRNA
CNVR105	1	140003400	140028900	1	139986585	140005465	18880	LOC107050325	0	partial	lncRNA
CNVR105	1	140003400	140028900	1	140007190	140014532	7342	LOC107050336	0	whole	protein_coding
CNVR106	1	140062500	140064300	1	140066532	140071812	5280	LOC107050357	2232	distal to gene	lncRNA
CNVR107	1	141162000	141168300	1	141049589	141090557	40968	EFNB2	71444	distal to gene	protein_coding
CNVR108	1	144285000	144289500	1	144280072	144285071	4999	ZIC2	0	partial	protein_coding
CNVR109	1	144792600	144799800	1	144794817	144796972	2155	LOC107051123	0	whole	lncRNA
CNVR109	1	144792600	144799800	1	144674937	144793537	118600	DOCK9	0	partial	protein_coding
CNVR110	1	145572900	145589100	1	145564562	145856976	292414	HS6ST3	0	partial	protein_coding
CNVR111	1	145782000	145784400	1	145564562	145856976	292414	HS6ST3	0	partial	protein_coding
CNVR112	1	146417400	146441100	1	146431445	146433533	2088	LOC107051022	0	whole	lncRNA
CNVR112	1	146417400	146441100	1	146435967	146462031	26064	GPR180	0	partial	protein_coding
CNVR112	1	146417400	146441100	1	146418582	146420739	2157	SOX21	0	whole	protein_coding
CNVR112	1	146417400	146441100	1	146422725	146424510	1785	LOC107051484	0	whole	lncRNA
CNVR113	1	146621400	146641800	1	146513833	147264247	750414	GPC6	0	partial	protein_coding
CNVR114	1	148721100	148757700	1	148838314	148839811	1497	LOC107051465	80614	distal to gene	protein_coding
CNVR115	1	149589300	149594700	1	149677891	149731900	54009	LOC101748664	83191	distal to gene	lncRNA
CNVR116	1	149988600	149993700	1	150006476	150006547	71	TRNAA-CGC	12776	distal to gene	tRNA
CNVR117	1	150434700	150441900	1	150358651	150366869	8218	LOC107050903	67832	distal to gene	lncRNA
CNVR118	1	150532500	150546600	1	150358651	150366869	8218	LOC107050903	165632	distal to gene	lncRNA
CNVR119	1	151020600	151024500	1	151209848	151217902	8054	SLITRK1	185348	distal to gene	protein_coding
CNVR120	1	155081700	155103900	1	155081350	155199540	118190	TBC1D4	0	partial	protein_coding
CNVR121	1	158253600	158258100	1	157717622	157948054	230432	KLHL1	305547	distal to gene	protein_coding
CNVR122	1	158300700	158304600	1	157717622	157948054	230432	KLHL1	352647	distal to gene	protein_coding
CNVR123	1	160026600	160028400	1	160081742	160090455	8713	LOC107051911	53342	distal to gene	lncRNA
CNVR124	1	160135200	160137000	1	160081742	160090455	8713	LOC107051911	44746	distal to gene	lncRNA
CNVR125	1	162174900	162198900	1	162193510	162295112	101602	TDRD3	0	partial	protein_coding
CNVR126	1	162430800	162434400	1	162382456	162621744	239288	DIAPH3	0	partial	protein_coding
CNVR127	1	162458400	162460500	1	162382456	162621744	239288	DIAPH3	0	partial	protein_coding
CNVR128	1	163978500	163981200	1	163980536	163981752	1216	LOC107051640	0	partial	protein_coding
CNVR129	1	165858000	165877500	1	165861592	165880121	18529	MTRF1	0	partial	protein_coding
CNVR129	1	165858000	165877500	1	165834980	165857613	22633	WBP4	388	distal to gene	protein_coding
CNVR130	1	168429300	168445200	1	168336247	168362922	26675	HTR2A	66379	distal to gene	protein_coding
CNVR131	1	169866300	169886700	1	169857443	169893989	36546	LOC107051700	0	partial	lncRNA
CNVR132	1	172984800	172991700	1	172991191	173479832	488641	NBEA	0	partial	protein_coding
CNVR133	1	173100600	173137500	1	172991191	173479832	488641	NBEA	0	partial	protein_coding
CNVR134	1	177209400	177211500	1	177160079	177170811	10732	FAM123A	38590	distal to gene	protein_coding
CNVR135	1	180576900	180593700	1	180575059	180634391	59332	ALKBH8	0	partial	protein_coding
CNVR135	1	180576900	180593700	1	180534612	180577075	42463	ELMOD1	0	partial	protein_coding
CNVR136	1	180764400	180787200	1	180756254	180760243	3989	VMO1	4158	distal to gene	protein_coding
CNVR137	1	182200800	182205900	1	182377259	182377326	67	MIR7449	171359	distal to gene	miRNA
CNVR138	1	183127800	183131400	1	183074650	183169496	94846	TRPC6	0	partial	protein_coding
CNVR139	1	183643200	183646200	1	183529156	184134946	605790	CNTN5	0	partial	protein_coding
CNVR140	1	183733500	183735900	1	183529156	184134946	605790	CNTN5	0	partial	protein_coding
CNVR141	1	183773400	183789600	1	183529156	184134946	605790	CNTN5	0	partial	protein_coding
CNVR142	1	186365100	186374400	1	186280285	186300517	20232	MTNR1B	64584	distal to gene	protein_coding
CNVR143	1	186881100	186886800	1	186890893	186897494	6601	LOC107052329	4093	distal to gene	lncRNA
CNVR144	1	192438900	192444900	1	192448590	192602478	153888	LOC101748831	3690	distal to gene	protein_coding
CNVR145	1	194589600	194599500	1	194589743	194590690	947	OR52R1	0	whole	protein_coding
CNVR145	1	194589600	194599500	1	194599360	194602594	3234	LOC769317	0	partial	protein_coding
CNVR146	1	194614500	194616600	1	194611460	194614623	3163	LOC769103	0	partial	protein_coding
CNVR147	1	194738100	194749800	1	194707207	194758624	51417	STIM1	0	partial	protein_coding
CNVR148	1	194856600	194863500	1	194862099	194864928	2829	LOC101750734	0	partial	protein_coding
CNVR148	1	194856600	194863500	1	194856326	194859566	3240	LOC107052465	0	partial	protein_coding
CNVR148	1	194856600	194863500	1	194854586	194856294	1708	LOC101750398	307	distal to gene	protein_coding
CNVR149	1	194982600	194985000	1	195005790	195014541	8751	LOC101747275	20790	distal to gene	protein_coding
CNVR150	1	195123300	195129600	1	195018026	195176379	158353	GDPD5	0	partial	protein_coding
CNVR151	1	195753300	195766200	1	195764365	195765888	1523	LOC107052470	0	whole	lncRNA
CNVR151	1	195753300	195766200	1	195749656	195812259	62603	C2CD3	0	partial	protein_coding
CNVR151	1	195753300	195766200	1	195751174	195761982	10808	LOC107052468	0	partial	lncRNA
CNVR152	2	306300	322800	2	311265	334117	22852	KCNH2	0	partial	protein_coding
CNVR152	2	306300	322800	2	302527	307846	5319	NOS3	0	partial	protein_coding
CNVR153	2	308100	311400	2	311265	334117	22852	KCNH2	0	partial	protein_coding
CNVR153	2	308100	311400	2	302527	307846	5319	NOS3	255	distal to gene	protein_coding
CNVR154	2	357600	365400	2	360982	365022	4040	LOC107052495	0	whole	lncRNA
CNVR154	2	357600	365400	2	356171	950188	594017	LOC101747807	0	partial	protein_coding
CNVR155	2	938100	945000	2	939494	945997	6503	LOC101751764	0	partial	protein_coding
CNVR155	2	938100	945000	2	356171	950188	594017	LOC101747807	0	partial	protein_coding
CNVR156	2	961200	968100	2	963741	967517	3776	LOC107052494	0	whole	protein_coding
CNVR157	2	978000	991800	2	980728	989602	8874	LOC101751647	0	whole	protein_coding
CNVR157	2	978000	991800	2	986863	986949	86	MIR7461	0	whole	miRNA
CNVR157	2	978000	991800	2	975384	977482	2098	LOC107052492	519	distal to gene	protein_coding
CNVR158	2	1680600	1690200	2	1742703	1852976	110273	VIPR1	52503	distal to gene	protein_coding
CNVR159	2	4963800	4981500	2	4966016	4971927	5911	LOC107052479	0	whole	protein_coding
CNVR159	2	4963800	4981500	2	4957307	4963924	6617	SLC22A13L	0	partial	protein_coding
CNVR159	2	4963800	4981500	2	4973467	4982136	8669	SLC22A13	0	partial	protein_coding
CNVR160	2	11958600	11966700	2	11979377	12012512	33135	LOC107052605	12677	distal to gene	lncRNA
CNVR161	2	12041700	12043500	2	12033956	12040981	7025	LOC107052604	720	distal to gene	lncRNA
CNVR162	2	18272100	18276000	2	18140059	18387405	247346	NEBL	0	partial	protein_coding
CNVR163	2	25862400	25875300	2	25707500	25710029	2529	LOC107052568	152372	distal to gene	protein_coding
CNVR164	2	29799900	29802300	2	29836829	29840103	3274	TWISTNB	34529	distal to gene	protein_coding
CNVR165	2	30645600	30647400	2	30630173	30646900	16727	LOC107052556	0	partial	lncRNA
CNVR165	2	30645600	30647400	2	30643562	30682258	38696	CDCA7L	0	partial	protein_coding
CNVR166	2	31082400	31085400	2	31080398	31081351	953	LOC107052549	1050	distal to gene	lncRNA
CNVR167	2	31163400	31165500	2	31165685	31169010	3325	LOC107052548	185	distal to gene	lncRNA
CNVR168	2	36655500	36669000	2	36392081	36792051	399970	ZNF385D	0	partial	protein_coding
CNVR169	2	41519400	41523000	2	41506154	41506259	105	MIR1723	13142	distal to gene	miRNA
CNVR170	2	41816100	41835300	2	41801314	41872142	70828	ATP2C1	0	partial	protein_coding
CNVR171	2	42201900	42204600	2	42063865	42280981	217116	CPNE4	0	partial	protein_coding
CNVR172	2	42832800	42850200	2	42831766	42838099	6333	CCR5	0	partial	protein_coding
CNVR172	2	42832800	42850200	2	42847223	42854946	7723	CCR2	0	partial	protein_coding
CNVR173	2	46116000	46119900	2	46111548	46163803	52255	TRANK1	0	partial	protein_coding
CNVR174	2	52842000	52849200	2	53026525	53042439	15914	LOC107051642	177325	distal to gene	lncRNA
CNVR175	2	52890600	52910100	2	52858574	53196804	338230	TPK1	0	partial	protein_coding
CNVR176	2	53185500	53190300	2	53154436	53196058	41622	LOC107051643	0	partial	lncRNA
CNVR176	2	53185500	53190300	2	52858574	53196804	338230	TPK1	0	partial	protein_coding
CNVR177	2	53190300	53209800	2	53154436	53196058	41622	LOC107051643	0	partial	lncRNA
CNVR177	2	53190300	53209800	2	52858574	53196804	338230	TPK1	0	partial	protein_coding
CNVR178	2	53485500	53492700	2	53512586	54361401	848815	CNTNAP2	19886	distal to gene	protein_coding
CNVR179	2	53817900	53823900	2	53512586	54361401	848815	CNTNAP2	0	partial	protein_coding
CNVR180	2	53906700	53915100	2	53892257	53907670	15413	LOC107051644	0	partial	lncRNA
CNVR180	2	53906700	53915100	2	53512586	54361401	848815	CNTNAP2	0	partial	protein_coding
CNVR181	2	54527100	54529800	2	54453308	54502379	49071	EZH2	24722	distal to gene	protein_coding
CNVR182	2	55206600	55213800	2	55103568	55119141	15573	IGFBP3	87460	distal to gene	protein_coding
CNVR183	2	56383200	56388000	2	56363312	56437697	74385	PQLC1	0	partial	protein_coding
CNVR184	2	56717400	56723100	2	56551321	56652498	101177	CTDP1	64903	distal to gene	protein_coding
CNVR185	2	57898200	57936600	2	57947959	57948026	67	MIR7459	11359	distal to gene	miRNA
CNVR186	2	61003800	61011600	2	60968992	60991410	22418	LOC107051657	12391	distal to gene	lncRNA
CNVR187	2	62017800	62024100	2	61971655	62094992	123337	LOC107051663	0	partial	lncRNA
CNVR188	2	63498300	63513900	2	63492464	63509056	16592	TFAP2A	0	partial	protein_coding
CNVR188	2	63498300	63513900	2	63509978	63518545	8567	LOC101749691	0	partial	lncRNA
CNVR189	2	67235100	67254000	2	67244707	67246658	1951	FOXC1	0	whole	protein_coding
CNVR189	2	67235100	67254000	2	67169430	67240228	70798	LOC107052627	0	partial	lncRNA
CNVR189	2	67235100	67254000	2	67253621	67648991	395370	GMDS	0	partial	protein_coding
CNVR190	2	67869300	67881600	2	67880203	67885497	5294	LOC101749447	0	partial	protein_coding
CNVR190	2	67869300	67881600	2	67853839	67879253	25414	WRNIP1	0	partial	protein_coding
CNVR191	2	69276300	69282300	2	69321704	69322699	995	MC4R	39404	distal to gene	protein_coding
CNVR192	2	71772600	71785500	2	71893322	71893428	106	MIR6545	107822	distal to gene	miRNA
CNVR193	2	72128100	72134100	2	71893322	71893428	106	MIR6545	234673	distal to gene	miRNA
CNVR194	2	72135000	72150900	2	72373150	72468883	95733	CDH10	222250	distal to gene	protein_coding
CNVR195	2	72854100	72856500	2	72557655	72562271	4616	LOC107052632	291830	distal to gene	lncRNA
CNVR196	2	73096800	73115700	2	73398953	73617480	218527	CDH12	283253	distal to gene	protein_coding
CNVR197	2	74114400	74117700	2	74441483	74699827	258344	CDH18	323783	distal to gene	protein_coding
CNVR198	2	74124000	74142300	2	74441483	74699827	258344	CDH18	299183	distal to gene	protein_coding
CNVR199	2	74809200	74811000	2	74441483	74699827	258344	CDH18	109374	distal to gene	protein_coding
CNVR200	2	75271200	75274500	2	75579535	75626937	47402	BASP1	305035	distal to gene	protein_coding
CNVR201	2	75513900	75525600	2	75579535	75626937	47402	BASP1	53935	distal to gene	protein_coding
CNVR202	2	75728400	75731100	2	75628604	75810694	182090	MYO10	0	partial	protein_coding
CNVR203	2	77274900	77277900	2	77650134	78278816	628682	CTNND2	372234	distal to gene	protein_coding
CNVR204	2	78722100	78733500	2	78761823	78836372	74549	LOC101747535	28323	distal to gene	lncRNA
CNVR205	2	81105000	81111900	2	81101309	81111696	10387	LOC428505	0	partial	protein_coding
CNVR206	2	81169800	81186900	2	81113235	81255402	142167	GRB10	0	partial	protein_coding
CNVR207	2	82065900	82068000	2	82056983	82061587	4604	LOC770839	4314	distal to gene	protein_coding
CNVR208	2	84311100	84318000	2	84254142	84270652	16510	LOC107052655	40449	distal to gene	lncRNA
CNVR209	2	86124000	86127300	2	86095760	86157983	62223	LPCAT1	0	partial	protein_coding
CNVR210	2	86964900	86973600	2	86902003	86907513	5510	IRX2	57388	distal to gene	protein_coding
CNVR211	2	88959900	88967700	2	88923053	89047023	123970	TMEFF1	0	partial	protein_coding
CNVR212	2	90394500	90411600	2	90220685	90394880	174195	LRRC16A	0	partial	protein_coding
CNVR213	2	91693800	91703100	2	91701265	91708606	7341	ZADH2	0	partial	protein_coding
CNVR214	2	92380800	92387100	2	92307863	92312471	4608	LOC107052679	68330	distal to gene	lncRNA
CNVR215	2	93462300	93469500	2	93562283	93563781	1498	LOC101752263	92783	distal to gene	protein_coding
CNVR216	2	94064700	94073700	2	94041456	94295613	254157	DOK6	0	partial	protein_coding
CNVR217	2	94239000	94242900	2	94041456	94295613	254157	DOK6	0	partial	protein_coding
CNVR218	2	95065500	95076000	2	95089691	95180407	90716	LOC101748525	13691	distal to gene	lncRNA
CNVR219	2	95709300	95712600	2	95537611	95554141	52808	CDH19	155160	distal to gene	protein_coding
CNVR220	2	96614700	96618300	2	96729117	96746773	17656	MC2R	110817	distal to gene	protein_coding
CNVR221	2	96614700	96634800	2	96729117	96746773	17656	MC2R	94317	distal to gene	protein_coding
CNVR222	2	99844200	99846600	2	99747385	99848774	101389	LAMA1	0	partial	protein_coding
CNVR223	2	103019100	103036200	2	103059674	103067140	7466	LOC101751137	23474	distal to gene	lncRNA
CNVR224	2	109489200	109494900	2	109547817	109562225	14408	LOC107052713	52917	distal to gene	lncRNA
CNVR225	2	109967100	109985700	2	109910068	109977941	67873	ST18	0	partial	protein_coding
CNVR226	2	110096400	110114400	2	110189977	110228670	38693	FAM150A	75577	distal to gene	lncRNA
CNVR227	2	111925500	111928200	2	111937466	111959628	22162	IMPAD1	9266	distal to gene	protein_coding
CNVR228	2	113668200	113676300	2	113644946	113776438	131492	ASPH	0	partial	protein_coding
CNVR229	2	114047100	114065100	2	114091392	114170082	78690	LOC107049082	26292	distal to gene	protein_coding
CNVR230	2	114857400	114862800	2	114789760	114812762	23002	CYP7B1	44639	distal to gene	protein_coding
CNVR231	2	115324200	115334400	2	115333497	115333569	72	TRNAA-AGC	0	whole	tRNA
CNVR231	2	115324200	115334400	2	115333909	115333997	88	TRNAY-GUA	0	whole	tRNA
CNVR232	2	117753600	117769500	2	117713613	117748514	34901	TRPA1	5087	distal to gene	protein_coding
CNVR233	2	120335100	120344700	2	120244001	120340694	96693	LOC107052757	0	partial	protein_coding
CNVR234	2	126256500	126271800	2	126386108	126404518	18410	FAM92A1	114308	distal to gene	protein_coding
CNVR235	2	126609000	126611700	2	126586546	126594244	7698	GEM	14757	distal to gene	protein_coding
CNVR236	2	127838700	127862100	2	127855993	127884817	28824	LOC101751823	0	partial	protein_coding
CNVR236	2	127838700	127862100	2	127819146	127837845	18699	LOC101749368	856	distal to gene	lncRNA
CNVR236	2	127838700	127862100	2	127839090	127850189	11099	LOC107052760	0	whole	protein_coding
CNVR237	2	129926100	129933900	2	129933765	129955912	22147	BAALC	0	partial	protein_coding
CNVR237	2	129926100	129933900	2	129917142	129925935	8793	LOC107052777	166	distal to gene	lncRNA
CNVR238	2	129926700	129956400	2	129933765	129955912	22147	BAALC	0	whole	protein_coding
CNVR238	2	129926700	129956400	2	129917142	129925935	8793	LOC107052777	766	distal to gene	lncRNA
CNVR239	2	129959100	130002000	2	129979749	130006980	27231	FZD6	0	partial	protein_coding
CNVR240	2	132205500	132222900	2	132121188	132231355	110167	RSPO2	0	partial	protein_coding
CNVR241	2	132393600	132399000	2	132351010	132385978	34968	EMC2	7623	distal to gene	protein_coding
CNVR242	2	133389000	133395900	2	132804665	132815533	10868	KCNV1	573468	distal to gene	protein_coding
CNVR243	2	134360100	134364900	2	133686102	134258991	572889	CSMD3	101110	distal to gene	protein_coding
CNVR244	2	134586900	134602800	2	133686102	134258991	572889	CSMD3	327910	distal to gene	protein_coding
CNVR245	2	136689300	136694700	2	136612721	136682502	69781	ENPP2	6799	distal to gene	protein_coding
CNVR246	2	137804400	137806800	2	137905203	137925310	20107	LOC107052800	98403	distal to gene	lncRNA
CNVR247	2	138408600	138411600	2	138427693	138427774	81	TRNAS-GCU	16093	distal to gene	tRNA
CNVR248	2	142854900	142860900	2	142805271	142816691	11420	LOC107052801	38210	distal to gene	lncRNA
CNVR249	2	143062200	143071200	2	143191892	143272288	80396	KHDRBS3	120692	distal to gene	protein_coding
CNVR250	2	146742000	146762400	2	146576181	146602274	26093	LOC107052827	139727	distal to gene	lncRNA
CNVR251	2	147849600	147851400	2	147680284	147963735	283451	BAI1	0	partial	protein_coding
CNVR252	2	149058600	149066100	2	149062733	149066453	3720	LOC107052806	0	partial	protein_coding
CNVR252	2	149058600	149066100	2	149058446	149058827	381	LOC101750273	0	partial	protein_coding
CNVR252	2	149058600	149066100	2	149062687	149063535	848	LOC107052807	0	whole	pseudogene
CNVR253	2	149097000	149104500	2	149097878	149098244	366	LOC100857940	0	whole	protein_coding
CNVR253	2	149097000	149104500	2	149093005	149107040	14035	LOC107052810	0	partial	protein_coding
CNVR253	2	149097000	149104500	2	149102910	149103557	647	LOC107052812	0	whole	protein_coding
CNVR253	2	149097000	149104500	2	149102983	149110808	7825	LOC107052809	0	partial	protein_coding
CNVR254	2	149097900	149106300	2	149102983	149110808	7825	LOC107052809	0	partial	protein_coding
CNVR254	2	149097900	149106300	2	149093005	149107040	14035	LOC107052810	0	partial	protein_coding
CNVR254	2	149097900	149106300	2	149097878	149098244	366	LOC100857940	0	partial	protein_coding
CNVR254	2	149097900	149106300	2	149102910	149103557	647	LOC107052812	0	whole	protein_coding
CNVR255	2	149129400	149139300	2	149138444	149138948	504	LOC100857382	0	whole	protein_coding
CNVR255	2	149129400	149139300	2	149125699	149134077	8378	LOC107052803	0	partial	protein_coding
CNVR255	2	149129400	149139300	2	149110754	149130468	19714	LOC107052819	0	partial	lncRNA
CNVR256	2	149238300	149248500	2	149246082	149250433	4351	LOC101751600	0	partial	protein_coding
CNVR257	2	149539500	149554500	2	149533002	149552137	19135	LOC107052832	0	partial	protein_coding
CNVR258	3	745800	756300	3	762580	762689	109	MIR6583	6280	distal to gene	miRNA
CNVR259	3	9708000	9743100	3	9738594	9744732	6138	LGALSL	0	partial	protein_coding
CNVR259	3	9708000	9743100	3	9696212	9708333	12121	LOC769512	0	partial	protein_coding
CNVR260	3	12336000	12354900	3	12273188	12443274	170086	CDC42BPA	0	partial	protein_coding
CNVR261	3	22273500	22277100	3	22259539	22281927	22388	RD3	0	partial	protein_coding
CNVR262	3	23192700	23214900	3	23149518	23164411	14893	LOC107052939	28290	distal to gene	lncRNA
CNVR263	3	24716100	24727800	3	24608719	24706733	98014	LOC107052934	9368	distal to gene	lncRNA
CNVR264	3	29244600	29247600	3	29248466	29273348	24882	LOC101748090	866	distal to gene	lncRNA
CNVR265	3	32589000	32607900	3	32364400	32528074	163674	CRIM1	60927	distal to gene	protein_coding
CNVR266	3	32812200	32820900	3	32789365	32835761	46396	LOC107052891	0	partial	lncRNA
CNVR267	3	32945400	32958900	3	32997509	33011949	14440	LOC107052971	38609	distal to gene	lncRNA
CNVR268	3	36274500	36291300	3	36262444	36311471	49027	GREM2	0	partial	protein_coding
CNVR269	3	36424500	36434700	3	36433354	36493726	60372	LOC107053055	0	partial	protein_coding
CNVR270	3	37106700	37109700	3	37086247	37122740	36493	LOC101751758	0	partial	lncRNA
CNVR271	3	41899200	41907300	3	41902665	41908307	5642	LOC107053041	0	partial	protein_coding
CNVR272	3	47611500	47626200	3	47374602	47905782	531180	SASH1	0	partial	protein_coding
CNVR273	3	50138400	50146200	3	50190279	50214541	24262	OPRM1	44079	distal to gene	protein_coding
CNVR274	3	55251900	55270800	3	55230298	55350432	120134	MAP7	0	partial	protein_coding
CNVR275	3	55654200	55671600	3	55443209	55607783	164574	PDE7B	46418	distal to gene	protein_coding
CNVR276	3	56738700	56757300	3	56748827	56751993	3166	LOC107052994	0	whole	lncRNA
CNVR277	3	58599600	58602000	3	58293541	58629609	336068	LAMA2	0	partial	protein_coding
CNVR278	3	58835700	58850100	3	58875074	59133829	258755	PTPRK	24974	distal to gene	protein_coding
CNVR279	3	62175300	62188800	3	62274161	62286204	12043	LOC101747581	85361	distal to gene	lncRNA
CNVR280	3	62195100	62197500	3	62274161	62286204	12043	LOC101747581	76661	distal to gene	lncRNA
CNVR281	3	64587300	64593600	3	64736737	64936541	199804	HS3ST5	143137	distal to gene	protein_coding
CNVR282	3	65747700	65761500	3	65781950	65785509	3559	LOC101751267	20450	distal to gene	lncRNA
CNVR283	3	69032700	69049500	3	69038949	69043288	4339	POPDC3	0	whole	protein_coding
CNVR284	3	70452300	70454400	3	70379455	70752554	373099	GRIK2	0	partial	protein_coding
CNVR285	3	70840800	70843500	3	70898793	71165070	266277	ASCC3	55293	distal to gene	protein_coding
CNVR286	3	72081600	72090000	3	71975721	71976838	1117	LOC107053104	104763	distal to gene	lncRNA
CNVR287	3	72566700	72570900	3	72545599	72688934	143335	LOC101752274	0	partial	lncRNA
CNVR288	3	73116600	73135800	3	73065340	73086967	21627	UFL1	29634	distal to gene	protein_coding
CNVR289	3	74268600	74293500	3	74171502	74348598	177096	EPHA7	0	partial	protein_coding
CNVR290	3	80412900	80423700	3	80432815	80434542	1727	LOC107053120	9115	distal to gene	lncRNA
CNVR291	3	81384000	81385800	3	81331326	81339386	8060	LOC101749145	44615	distal to gene	lncRNA
CNVR292	3	84680400	84698700	3	84548705	84548814	109	MIR6605	131587	distal to gene	miRNA
CNVR293	3	84844500	84862800	3	85139324	85914286	774962	LOC100858320	276524	distal to gene	protein_coding
CNVR294	3	86145000	86158800	3	86127230	86151817	24587	LOC107053129	0	partial	lncRNA
CNVR295	3	86695800	86704200	3	86406227	86748750	342523	KHDRBS2	0	partial	protein_coding
CNVR296	3	86913000	86923800	3	86874986	86878067	3081	LOC107053149	34934	distal to gene	lncRNA
CNVR297	3	90888900	90907200	3	91089248	91163384	74136	MYOM2	182048	distal to gene	protein_coding
CNVR298	3	95682000	95704500	3	95832520	95833973	1453	LOC107051697	128020	distal to gene	lncRNA
CNVR299	3	96349500	96366000	3	96289780	96349763	59983	KIDINS220	0	partial	protein_coding
CNVR299	3	96349500	96366000	3	96358520	96449224	90704	MBOAT2	0	partial	protein_coding
CNVR300	3	100352100	100365300	3	100413299	100416476	3177	LOC107051695	47999	distal to gene	protein_coding
CNVR301	3	102183300	102197700	3	102187197	102191780	4583	LOC107053164	0	whole	protein_coding
CNVR301	3	102183300	102197700	3	102191860	102197943	6083	LOC107053163	0	partial	protein_coding
CNVR302	3	105010200	105012000	3	105008806	105013183	4377	LOC101751860	0	partial	protein_coding
CNVR303	3	105060000	105085200	3	105053749	105065011	11262	DNMT3A	0	partial	protein_coding
CNVR303	3	105060000	105085200	3	105074028	105079598	5570	LOC107053188	0	whole	lncRNA
CNVR303	3	105060000	105085200	3	105082590	105224432	141842	DTNB	0	partial	protein_coding
CNVR304	3	106063500	106086600	3	105921033	106086550	165517	NCOA1	0	partial	protein_coding
CNVR305	3	108072300	108095100	3	108087010	108305107	218097	PKHD1	0	partial	protein_coding
CNVR305	3	108072300	108095100	3	108061604	108084620	23016	LOC107053189	0	partial	protein_coding
CNVR306	4	1624200	1626300	4	1604237	1625515	21278	BCORL1	0	partial	protein_coding
CNVR307	4	2926200	2939400	4	2918965	2931148	12183	FYTTD1L	0	partial	protein_coding
CNVR308	4	4857900	4881000	4	4774239	5001908	227669	FGF13	0	partial	protein_coding
CNVR309	4	7017600	7033500	4	6600434	7056119	455685	LOC422264	0	partial	protein_coding
CNVR310	4	15177000	15187200	4	15264602	15591324	326722	TENM1	77402	distal to gene	protein_coding
CNVR311	4	15333900	15348300	4	15264602	15591324	326722	TENM1	0	partial	protein_coding
CNVR312	4	17570400	17579100	4	17574423	17579296	4873	VMA21	0	partial	protein_coding
CNVR313	4	19458600	19548600	4	19538786	19554639	15853	LOC107053212	0	partial	lncRNA
CNVR313	4	19458600	19548600	4	19423702	19474703	51001	LOC100857927	0	partial	protein_coding
CNVR314	4	20190900	20199000	4	20197143	20199488	2345	TLR2B	0	partial	protein_coding
CNVR314	4	20190900	20199000	4	20185029	20192425	7396	TLR2A	0	partial	protein_coding
CNVR315	4	22500900	22507200	4	22484281	22486555	2274	LOC107053217	14346	distal to gene	lncRNA
CNVR316	4	24895200	24903300	4	24863652	24931515	67863	LOC101748220	0	partial	lncRNA
CNVR317	4	25950300	25963500	4	25766989	25778703	11714	LOC107053227	171598	distal to gene	lncRNA
CNVR318	4	27170100	27181200	4	27094884	27133196	38312	PCDH10	36905	distal to gene	protein_coding
CNVR319	4	29600400	29610900	4	29604032	29611350	7318	LOC107051791	0	partial	protein_coding
CNVR319	4	29600400	29610900	4	29593387	29603029	9642	MGST2	0	partial	protein_coding
CNVR319	4	29600400	29610900	4	29611253	29815133	203880	MAML3	353	distal to gene	protein_coding
CNVR320	4	42349500	42352500	4	42271722	42279602	7880	LOC107051803	69899	distal to gene	lncRNA
CNVR321	4	44402400	44407800	4	44372907	44375590	2683	LOC107051746	26811	distal to gene	protein_coding
CNVR322	4	46573200	46576800	4	46374006	46577441	203435	ARHGAP24	0	partial	protein_coding
CNVR323	4	47299500	47310300	4	47166002	47306100	140098	WDFY3	0	partial	protein_coding
CNVR324	4	50141100	50159400	4	50061684	50207361	145677	SHROOM3	0	partial	protein_coding
CNVR325	4	53641800	53649600	4	53712801	53718389	5588	SPRY1	63201	distal to gene	protein_coding
CNVR326	4	55559700	55572900	4	55377747	55489121	111374	NDST3	70580	distal to gene	protein_coding
CNVR327	4	55879800	55882500	4	56047880	56063930	16050	LOC107051711	165380	distal to gene	lncRNA
CNVR328	4	58643700	58663200	4	58561594	58695923	134329	PDLIM5	0	partial	protein_coding
CNVR329	4	59303400	59324100	4	58974436	59219642	245206	UNC5C	83759	distal to gene	protein_coding
CNVR330	4	60353100	60363600	4	60350739	60355094	4355	ADH6	0	partial	protein_coding
CNVR330	4	60353100	60363600	4	60356942	60361461	4519	LOC107053269	0	whole	protein_coding
CNVR330	4	60353100	60363600	4	60355060	60360622	5562	LOC107053272	0	whole	lncRNA
CNVR330	4	60353100	60363600	4	60354344	60354685	341	LOC107053271	0	whole	lncRNA
CNVR330	4	60353100	60363600	4	60360661	60361308	647	LOC107053270	0	whole	lncRNA
CNVR330	4	60353100	60363600	4	60363255	60368923	5668	LOC100857280	0	partial	protein_coding
CNVR331	4	64169400	64173300	4	64033619	64145485	111866	TUSC3	23916	distal to gene	protein_coding
CNVR332	4	64338600	64345200	4	64286558	64314558	28000	LOC107053247	24043	distal to gene	lncRNA
CNVR333	4	66183300	66202800	4	66173796	66368297	194501	SCFD2	0	partial	protein_coding
CNVR334	4	67323600	67329000	4	67325419	67334233	8814	LOC107053242	0	partial	lncRNA
CNVR335	4	69748200	69760500	4	69751209	69758773	7564	LOC107053279	0	whole	pseudogene
CNVR335	4	69748200	69760500	4	69760224	69798547	38323	RFC1	0	partial	protein_coding
CNVR336	4	70012500	70027200	4	69976552	70003779	27227	KLF3	8722	distal to gene	protein_coding
CNVR337	4	71746200	71772000	4	71757084	71760930	3846	LOC107053282	0	whole	lncRNA
CNVR338	4	72182400	72184800	4	72046260	72304647	258387	PCDH7	0	partial	protein_coding
CNVR339	4	72631500	72634200	4	72382562	72384222	1660	LOC107053286	247279	distal to gene	protein_coding
CNVR340	4	72801600	72805200	4	72382562	72384222	1660	LOC107053286	417379	distal to gene	protein_coding
CNVR341	4	73125600	73127700	4	73554049	73619282	65233	STIM2	426349	distal to gene	protein_coding
CNVR342	4	76677600	76696200	4	76744822	76952552	207730	LDB2	48622	distal to gene	protein_coding
CNVR343	4	77847300	77856000	4	77860424	77870692	10268	LOC107053295	4424	distal to gene	lncRNA
CNVR344	4	79056000	79080600	4	79076509	79083137	6628	DRD5	0	partial	protein_coding
CNVR345	4	81844800	81863700	4	81756785	81791318	34533	CPZ	53483	distal to gene	protein_coding
CNVR346	4	86254800	86285400	4	86260154	86278369	18215	LOC107053309	0	whole	lncRNA
CNVR346	4	86254800	86285400	4	86282536	86284989	2453	LOC107053311	0	whole	lncRNA
CNVR346	4	86254800	86285400	4	86275261	86286985	11724	LOC107053312	0	partial	lncRNA
CNVR346	4	86254800	86285400	4	86242348	86254555	12207	CD8A	246	distal to gene	protein_coding
CNVR346	4	86254800	86285400	4	86256686	86259296	2610	LOC771798	0	whole	protein_coding
CNVR346	4	86254800	86285400	4	86261131	86269422	8291	LOC771804	0	whole	protein_coding
CNVR347	4	86257800	86268300	4	86260154	86278369	18215	LOC107053309	0	partial	lncRNA
CNVR347	4	86257800	86268300	4	86256686	86259296	2610	LOC771798	0	partial	protein_coding
CNVR347	4	86257800	86268300	4	86261131	86269422	8291	LOC771804	0	partial	protein_coding
CNVR348	4	86283300	86290200	4	86275261	86286985	11724	LOC107053312	0	partial	lncRNA
CNVR348	4	86283300	86290200	4	86282536	86284989	2453	LOC107053311	0	partial	lncRNA
CNVR348	4	86283300	86290200	4	86290810	86294626	3816	LOC107053306	610	distal to gene	protein_coding
CNVR348	4	86283300	86290200	4	86287064	86288761	1697	LOC107053324	0	whole	protein_coding
CNVR349	4	86297100	86317500	4	86300967	86305417	4450	LOC100857817	0	whole	protein_coding
CNVR349	4	86297100	86317500	4	86318295	86322847	4552	LOC101752184	795	distal to gene	pseudogene
CNVR349	4	86297100	86317500	4	86308026	86311894	3868	LOC100857839	0	whole	protein_coding
CNVR350	4	86299500	86306400	4	86300967	86305417	4450	LOC100857817	0	whole	protein_coding
CNVR351	4	86307300	86334900	4	86308026	86311894	3868	LOC100857839	0	whole	protein_coding
CNVR351	4	86307300	86334900	4	86318295	86322847	4552	LOC101752184	0	whole	pseudogene
CNVR351	4	86307300	86334900	4	86325306	86328983	3677	LOC107053308	0	whole	protein_coding
CNVR352	4	86335800	86379600	4	86363368	86365046	1678	LOC100857871	0	whole	protein_coding
CNVR352	4	86335800	86379600	4	86372542	86374936	2394	LOC100857906	0	whole	protein_coding
CNVR352	4	86335800	86379600	4	86355397	86359519	4122	LOC107049168	0	whole	protein_coding
CNVR352	4	86335800	86379600	4	86336137	86354806	18669	LOC107049163	0	whole	protein_coding
CNVR352	4	86335800	86379600	4	86379049	86381866	2817	LOC107049200	0	partial	protein_coding
CNVR353	4	86346000	86352600	4	86336137	86354806	18669	LOC107049163	0	partial	protein_coding
CNVR354	4	86413800	86424300	4	86418410	86421541	3131	LOC100857337	0	whole	protein_coding
CNVR354	4	86413800	86424300	4	86389368	86427807	38439	LOC107049196	0	partial	protein_coding
CNVR355	4	86423700	86455200	4	86429429	86440523	11094	LOC100858172	0	whole	protein_coding
CNVR355	4	86423700	86455200	4	86437682	86450305	12623	LOC422924	0	whole	protein_coding
CNVR355	4	86423700	86455200	4	86389368	86427807	38439	LOC107049196	0	partial	protein_coding
CNVR355	4	86423700	86455200	4	86452041	86456769	4728	LOC101749090	0	partial	protein_coding
CNVR356	4	86438400	86451300	4	86429429	86440523	11094	LOC100858172	0	partial	protein_coding
CNVR356	4	86438400	86451300	4	86437682	86450305	12623	LOC422924	0	partial	protein_coding
CNVR356	4	86438400	86451300	4	86452041	86456769	4728	LOC101749090	741	distal to gene	protein_coding
CNVR357	4	86971500	87017100	4	86749500	86764995	15495	SUCLG1	206506	distal to gene	protein_coding
CNVR358	4	88790400	88810800	4	88881163	88895084	13921	LOC101749155	70363	distal to gene	lncRNA
CNVR359	5	0	12900	5	1537	6270	4733	LOC107053337	0	whole	protein_coding
CNVR359	5	0	12900	5	10161	11934	1773	TMEM109	0	whole	protein_coding
CNVR359	5	0	12900	5	11976	18261	6285	TMEM132A	0	partial	protein_coding
CNVR359	5	0	12900	5	6508	9798	3290	LOC107053341	0	whole	protein_coding
CNVR360	5	278400	285000	5	277793	284615	6822	ALDH3B1	0	partial	protein_coding
CNVR360	5	278400	285000	5	284714	292092	7378	LOC428812	0	partial	protein_coding
CNVR361	5	2539800	2569800	5	2493263	2584610	91347	LOC107053351	0	partial	lncRNA
CNVR362	5	2544300	2567400	5	2493263	2584610	91347	LOC107053351	0	partial	lncRNA
CNVR363	5	2612700	2620200	5	2493263	2584610	91347	LOC107053351	28091	distal to gene	lncRNA
CNVR364	5	4331700	4336200	5	4196935	4200772	3837	LOC107053347	130929	distal to gene	lncRNA
CNVR365	5	6310500	6328500	5	6396873	6422226	25353	SPON1	68373	distal to gene	protein_coding
CNVR366	5	6332100	6334500	5	6396873	6422226	25353	SPON1	62373	distal to gene	protein_coding
CNVR367	5	6380100	6385200	5	6396873	6422226	25353	SPON1	11673	distal to gene	protein_coding
CNVR368	5	7057200	7076400	5	7058582	7066885	8303	DEPDC7	0	whole	protein_coding
CNVR368	5	7057200	7076400	5	7041134	7057680	16546	TCP11L1	0	partial	protein_coding
CNVR368	5	7057200	7076400	5	7066399	7072839	6440	LOC107053366	0	whole	lncRNA
CNVR369	5	8574300	8584500	5	8489644	8606788	117144	LOC107053374	0	partial	lncRNA
CNVR370	5	11562000	11566800	5	11565908	11706587	140679	PLEKHA7	0	partial	protein_coding
CNVR371	5	12424800	12450900	5	12309976	12455722	145746	SERGEF	0	partial	protein_coding
CNVR372	5	16029600	16048200	5	16038955	16048115	9160	HRAS	0	whole	protein_coding
CNVR373	5	17121300	17148900	5	17116917	17139354	22437	TPCN2	0	partial	protein_coding
CNVR374	5	18857100	18866100	5	18851333	18864276	12943	APIP	0	partial	protein_coding
CNVR374	5	18857100	18866100	5	18864357	18901604	37247	PDHX	0	partial	protein_coding
CNVR375	5	20667000	20670000	5	20503908	20955628	451720	LRRC4C	0	partial	protein_coding
CNVR376	5	22514100	22516800	5	22509684	22558787	49103	LOC107053449	0	partial	lncRNA
CNVR377	5	23896800	23906100	5	23900271	23920555	20284	GYLTL1B	0	partial	protein_coding
CNVR377	5	23896800	23906100	5	23771468	23897323	125855	PHF21A	0	partial	protein_coding
CNVR378	5	24618000	24628200	5	24634459	24656612	22153	LOC101747844	6259	distal to gene	protein_coding
CNVR379	5	29253900	29264400	5	29066540	29333342	266802	GPHN	0	partial	protein_coding
CNVR380	5	33989400	34000800	5	33963237	33968678	5441	LOC101747910	20723	distal to gene	lncRNA
CNVR381	5	35363400	35388600	5	35105386	35715453	610067	NPAS3	0	partial	protein_coding
CNVR382	5	36398100	36424500	5	36423119	36475771	52652	LOC101751063	0	partial	lncRNA
CNVR382	5	36398100	36424500	5	36396648	36415543	18895	BRMS1L	0	partial	protein_coding
CNVR383	5	42130500	42137100	5	42172881	42235676	62795	FLRT2	35781	distal to gene	protein_coding
CNVR384	5	43826100	43848600	5	43855443	43863509	8066	PSMC1	6843	distal to gene	protein_coding
CNVR385	5	46872600	46879800	5	47007100	47010020	2920	LOC107053591	127300	distal to gene	protein_coding
CNVR386	5	49086600	49098600	5	49036004	49040497	4493	LOC101749701	46104	distal to gene	lncRNA
CNVR387	5	49343100	49358100	5	49376881	49378265	1384	DIO3	18781	distal to gene	protein_coding
CNVR388	5	53855700	53863800	5	53861297	53862838	1541	LOC107053594	0	whole	protein_coding
CNVR389	5	53861100	53868900	5	53861297	53862838	1541	LOC107053594	0	whole	protein_coding
CNVR389	5	53861100	53868900	5	53869147	53870688	1541	LOC101748830	247	distal to gene	protein_coding
CNVR390	5	56921400	56927700	5	56896215	57016513	120298	MDGA2	0	partial	protein_coding
CNVR391	5	57297000	57308100	5	57231962	57330780	98818	LOC107051811	0	partial	lncRNA
CNVR392	5	58853400	58868700	5	58849071	58867046	17975	MIS18BP1	0	partial	protein_coding
CNVR392	5	58853400	58868700	5	58868093	58927516	59423	FANCM	0	partial	protein_coding
CNVR393	5	59811300	59825400	5	59823075	59824022	947	LOC107053611	0	whole	lncRNA
CNVR393	5	59811300	59825400	5	59808290	59812008	3718	LOC107053610	0	partial	lncRNA
CNVR394	5	59822100	59825400	5	59823075	59824022	947	LOC107053611	0	whole	lncRNA
CNVR395	6	4202700	4218900	6	4222934	4294334	71400	SH2D4B	4034	distal to gene	protein_coding
CNVR396	6	5639700	5670000	6	5776003	5777054	1051	LOC107053623	106003	distal to gene	lncRNA
CNVR397	6	5789400	5792700	6	5776003	5777054	1051	LOC107053623	12347	distal to gene	lncRNA
CNVR398	6	5881500	5897400	6	5821698	5904171	82473	LOC107053624	0	partial	lncRNA
CNVR399	6	10376100	10383000	6	10392338	10393075	737	LOC101749158	9338	distal to gene	lncRNA
CNVR400	6	11101500	11103300	6	11108332	11108983	651	LOC107053644	5032	distal to gene	lncRNA
CNVR401	6	12907800	12975300	6	12621133	13022108	400975	LOC101750098	0	partial	lncRNA
CNVR402	6	19494000	19511400	6	19441201	19478228	37027	LOC423793	15773	distal to gene	protein_coding
CNVR403	6	19674900	19698300	6	19697211	19753924	56713	PCGF5	0	partial	protein_coding
CNVR404	6	22241700	22249800	6	22245119	22246229	1110	LOC107053699	0	whole	pseudogene
CNVR404	6	22241700	22249800	6	22246293	22254594	8301	LOXL4	0	partial	protein_coding
CNVR404	6	22241700	22249800	6	22239588	22243904	4316	PYROXD2	0	partial	protein_coding
CNVR405	6	28438200	28446000	6	28168903	28589072	420169	ATRNL1	0	partial	protein_coding
CNVR406	6	31354200	31369800	6	31346965	31375306	28341	LOC101750892	0	partial	protein_coding
CNVR407	6	35439600	35466300	6	35375488	35420382	44894	ALDH18A1	19219	distal to gene	protein_coding
CNVR408	7	3023700	3039300	7	2933774	3063361	129587	LOC107053789	0	partial	lncRNA
CNVR409	7	3688200	3719100	7	3637643	3763677	126034	IKZF2	0	partial	protein_coding
CNVR410	7	6790500	6814800	7	6800564	6812338	11774	FTCD	0	whole	protein_coding
CNVR410	7	6790500	6814800	7	6798363	6800003	1640	LOC107053762	0	whole	pseudogene
CNVR410	7	6790500	6814800	7	6815156	6815237	81	TRNAS-CGA	356	distal to gene	tRNA
CNVR410	7	6790500	6814800	7	6795264	6795831	567	LOC107053769	0	whole	lncRNA
CNVR410	7	6790500	6814800	7	6791833	6794385	2552	LOC107053768	0	whole	lncRNA
CNVR410	7	6790500	6814800	7	6813559	6813630	71	TRNAA-UGC	0	whole	tRNA
CNVR410	7	6790500	6814800	7	6795910	6797209	1299	LOC107053763	0	whole	protein_coding
CNVR410	7	6790500	6814800	7	6764344	6790429	26085	COL6A2	72	distal to gene	protein_coding
CNVR411	7	8710800	8718000	7	8692415	8716953	24538	LOC107053802	0	partial	lncRNA
CNVR412	7	9414600	9429300	7	9595563	9682845	87282	SLC39A10	166263	distal to gene	protein_coding
CNVR413	7	9758400	9779100	7	9682846	9797359	114513	DNAH7	0	partial	protein_coding
CNVR414	7	13336200	13339200	7	13431325	13441349	10024	ICOS	92125	distal to gene	protein_coding
CNVR415	7	15077700	15095700	7	15070525	15134202	63677	SESTD1	0	partial	protein_coding
CNVR416	7	16185900	16194600	7	16096040	16276070	180030	LOC107053812	0	partial	lncRNA
CNVR417	7	17267700	17284500	7	17289101	17290504	1403	LOC107053821	4601	distal to gene	lncRNA
CNVR418	7	17634600	17648100	7	17647228	17668181	20953	LOC107053826	0	partial	protein_coding
CNVR419	7	20127300	20140500	7	20140330	20216238	75908	COBLL1	0	partial	protein_coding
CNVR419	7	20127300	20140500	7	20141231	20167325	26094	LOC107053838	731	distal to gene	lncRNA
CNVR420	7	21085500	21092400	7	20927412	21149819	222407	KCNH7	0	partial	protein_coding
CNVR421	7	22354500	22371600	7	22358850	22361218	2368	LOC100858626	0	whole	protein_coding
CNVR421	7	22354500	22371600	7	22361768	22367553	5785	LOC107053848	0	whole	protein_coding
CNVR421	7	22354500	22371600	7	22353262	22358724	5462	ABCB6	0	partial	protein_coding
CNVR421	7	22354500	22371600	7	22367491	22379878	12387	FAM134A	0	partial	protein_coding
CNVR422	7	24711000	24731400	7	24536859	24815016	278157	CNTNAP5	0	partial	protein_coding
CNVR423	7	25412400	25429500	7	25408507	25408595	88	MIR3530	3806	distal to gene	miRNA
CNVR424	7	27201300	27220800	7	27099958	27295391	195433	ADCY5	0	partial	protein_coding
CNVR425	7	27484800	27490200	7	27324149	27507722	183573	MYLK	0	partial	protein_coding
CNVR426	7	31927500	31944300	7	31723864	31887843	163979	LOC424300	39658	distal to gene	protein_coding
CNVR427	7	33288300	33300600	7	33270007	33450697	180690	GTDC1	0	partial	protein_coding
CNVR428	7	34564200	34590900	7	34687035	34744468	57433	ACVR2A	96135	distal to gene	protein_coding
CNVR429	8	1665600	1680600	8	1591201	1687248	96047	NR5A2	0	partial	protein_coding
CNVR429	8	1665600	1680600	8	1563998	1665925	101927	LOC107053919	0	partial	lncRNA
CNVR430	8	8084100	8094000	8	8088627	8095458	6831	LOC107053949	0	partial	lncRNA
CNVR430	8	8084100	8094000	8	8083952	8088272	4320	LOC107053948	0	partial	protein_coding
CNVR431	8	8098800	8100600	8	8103802	8106557	2755	LOC107053947	3202	distal to gene	protein_coding
CNVR432	8	8665200	8671500	8	8809526	8813767	4241	LOC107053950	138026	distal to gene	protein_coding
CNVR433	8	8802600	8807400	8	8809526	8813767	4241	LOC107053950	2126	distal to gene	protein_coding
CNVR434	8	9914700	9930300	8	9794783	9902792	108009	PLA2G4A	11909	distal to gene	protein_coding
CNVR435	8	18539100	18545100	8	18552909	18552996	87	MIR1620	7809	distal to gene	miRNA
CNVR436	8	26198100	26216700	8	25926093	26309330	383237	DAB1	0	partial	protein_coding
CNVR437	8	26253600	26262900	8	25926093	26309330	383237	DAB1	0	partial	protein_coding
CNVR438	8	27736500	27765900	8	27774267	27775244	977	LOC107054004	8367	distal to gene	lncRNA
CNVR439	8	29796600	29799300	8	29797758	29886614	88856	SLC44A5	0	partial	protein_coding
CNVR440	8	29952600	29962500	8	29939533	29940504	971	LOC101747795	12097	distal to gene	lncRNA
CNVR441	9	3132900	3149700	9	2955495	3344018	388523	GPC2	0	partial	protein_coding
CNVR442	9	3373200	3405600	9	3403562	3405790	2228	LOC101750756	0	partial	pseudogene
CNVR442	9	3373200	3405600	9	3371013	3373413	2400	LOC107051876	0	partial	lncRNA
CNVR442	9	3373200	3405600	9	3393007	3394334	1327	LOC107051830	0	whole	pseudogene
CNVR442	9	3373200	3405600	9	3381867	3383566	1699	LOC107051874	0	whole	pseudogene
CNVR443	9	3379800	3394500	9	3393007	3394334	1327	LOC107051830	0	whole	pseudogene
CNVR443	9	3379800	3394500	9	3381867	3383566	1699	LOC107051874	0	whole	pseudogene
CNVR444	9	3395100	3405600	9	3403562	3405790	2228	LOC101750756	0	partial	pseudogene
CNVR444	9	3395100	3405600	9	3393007	3394334	1327	LOC107051830	767	distal to gene	pseudogene
CNVR445	9	3818700	3822600	9	3833204	3913582	80378	LOC101749477	10604	distal to gene	lncRNA
CNVR446	9	3920400	3932100	9	3833204	3913582	80378	LOC101749477	6819	distal to gene	lncRNA
CNVR447	9	3922500	3961200	9	3833204	3913582	80378	LOC101749477	8919	distal to gene	lncRNA
CNVR448	9	7685400	7699800	9	7626766	7841515	214749	EPHA4	0	partial	protein_coding
CNVR449	9	11244900	11252400	9	11307443	11396804	89361	LOC101748982	55043	distal to gene	lncRNA
CNVR450	9	11877900	11883000	9	11895925	11898410	2485	LOC101751657	12925	distal to gene	lncRNA
CNVR451	9	12387000	12414300	9	12398391	12431229	32838	AGTR1	0	partial	protein_coding
CNVR452	9	18190800	18201300	9	18139079	18206120	67041	LOC107054079	0	partial	lncRNA
CNVR453	9	18425700	18430200	9	18399365	18686028	286663	NAALADL2	0	partial	protein_coding
CNVR454	9	21438600	21453900	9	21295847	21460845	164998	LOC101749407	0	partial	lncRNA
CNVR455	9	22330500	22350000	9	22349677	22360453	10776	TMEM40	0	partial	protein_coding
CNVR456	10	723300	736200	10	726359	729218	2859	LOC101748538	0	whole	protein_coding
CNVR456	10	723300	736200	10	734245	736838	2593	LOC100857343	0	partial	protein_coding
CNVR457	10	2341800	2360700	10	2350392	2353552	3160	CPLX3	0	whole	protein_coding
CNVR457	10	2341800	2360700	10	2335059	2343871	8812	SCAMP2	0	partial	protein_coding
CNVR457	10	2341800	2360700	10	2358434	2366314	7880	CSK	0	partial	protein_coding
CNVR457	10	2341800	2360700	10	2344268	2349530	5262	ULK3	0	whole	protein_coding
CNVR458	10	5180700	5190900	10	5185868	5188172	2304	FOXB1	0	whole	protein_coding
CNVR459	10	5817300	5842500	10	5810314	5831449	21135	LOC107052146	0	partial	lncRNA
CNVR459	10	5817300	5842500	10	5835149	5936786	101637	FAM189A1	0	partial	protein_coding
CNVR459	10	5817300	5842500	10	5745429	5834011	88582	APBA2	0	partial	protein_coding
CNVR460	10	7475700	7508400	10	7349303	7461195	111892	TCF12	14506	distal to gene	protein_coding
CNVR461	10	7716900	7738200	10	7723387	7728549	5162	LOC107054174	0	whole	lncRNA
CNVR461	10	7716900	7738200	10	7645675	7722517	76842	RFX7	0	partial	protein_coding
CNVR461	10	7716900	7738200	10	7737742	7783990	46248	NEDD4	0	partial	protein_coding
CNVR462	10	10072500	10087200	10	10068516	10076068	7552	CTXN2	0	partial	protein_coding
CNVR462	10	10072500	10087200	10	10074077	10096922	22845	LOC107054178	0	partial	lncRNA
CNVR462	10	10072500	10087200	10	10076664	10128377	51713	SLC12A1	0	partial	protein_coding
CNVR463	10	12050400	12069900	10	12065731	12073395	7664	LOC107054198	0	partial	lncRNA
CNVR463	10	12050400	12069900	10	12038999	12059669	20670	LOC101749215	0	partial	lncRNA
CNVR464	10	13321800	13335300	10	13227881	13408049	180168	NTRK3	0	partial	protein_coding
CNVR465	10	13729800	13733400	10	13623118	13914436	291318	AGBL1	0	partial	protein_coding
CNVR466	10	13808100	13811100	10	13623118	13914436	291318	AGBL1	0	partial	protein_coding
CNVR467	10	14471700	14486700	10	14482710	14502486	19776	LOC101747558	0	partial	lncRNA
CNVR468	10	20385300	20390400	10	20380604	20386203	5599	LOC107054220	0	partial	lncRNA
CNVR469	11	1105200	1112700	11	1103746	1106416	2670	LOC415661	0	partial	protein_coding
CNVR469	11	1105200	1112700	11	1108929	1128632	19703	LOC415662	0	partial	protein_coding
CNVR470	11	1116000	1126500	11	1121876	1124353	2477	LOC107049164	0	whole	protein_coding
CNVR470	11	1116000	1126500	11	1108929	1128632	19703	LOC415662	0	partial	protein_coding
CNVR471	11	2739600	2744100	11	2748466	2751574	3108	LOC101750299	4366	distal to gene	protein_coding
CNVR472	11	2754600	2758500	11	2748466	2751574	3108	LOC101750299	3027	distal to gene	protein_coding
CNVR473	11	2766300	2776200	11	2765871	2767202	1331	LOC107052165	0	partial	protein_coding
CNVR474	11	5729100	5743500	11	5957865	6028711	70846	LOC100858601	214365	distal to gene	lncRNA
CNVR475	11	11476800	11482800	11	11481806	11482466	660	LOC107054304	0	whole	lncRNA
CNVR475	11	11476800	11482800	11	11482699	11491415	8716	NAE1	0	partial	protein_coding
CNVR475	11	11476800	11482800	11	11448506	11478456	29950	LOC107054305	0	partial	protein_coding
CNVR475	11	11476800	11482800	11	11478840	11478935	95	MIR1634	0	whole	miRNA
CNVR476	11	12017400	12024900	11	12013546	12014741	1195	LOC100858757	2660	distal to gene	lncRNA
CNVR477	11	12454500	12459300	11	12344417	12364147	19730	LOC107054306	90354	distal to gene	lncRNA
CNVR478	11	12597600	12603300	11	12546089	12550027	3938	LOC101749603	47574	distal to gene	lncRNA
CNVR479	11	13717500	13737000	11	13416924	13470116	53192	LOC107054313	247385	distal to gene	lncRNA
CNVR480	11	13773000	13787700	11	13993420	14063412	69992	ADAMTS18	205720	distal to gene	protein_coding
CNVR481	11	13933200	13970400	11	13993420	14063412	69992	ADAMTS18	23020	distal to gene	protein_coding
CNVR482	11	15873300	15885000	11	15750211	15872620	122409	CMIP	681	distal to gene	protein_coding
CNVR483	11	16838400	16850100	11	16846609	16848172	1563	LOC107054322	0	whole	lncRNA
CNVR484	11	18333000	18355500	11	18243614	18386758	143144	BANP	0	partial	protein_coding
CNVR485	12	558900	562200	12	558709	571722	13013	LOC107054344	0	partial	lncRNA
CNVR486	12	1062900	1069800	12	1066398	1068174	1776	LOC107054346	0	whole	lncRNA
CNVR487	12	1063200	1087800	12	1081577	1082917	1340	LOC107054339	0	whole	protein_coding
CNVR487	12	1063200	1087800	12	1083000	1084312	1312	LOC107054348	0	whole	lncRNA
CNVR487	12	1063200	1087800	12	1066398	1068174	1776	LOC107054346	0	whole	lncRNA
CNVR487	12	1063200	1087800	12	1075285	1075986	701	LOC107054347	0	whole	lncRNA
CNVR488	12	1082700	1087800	12	1083000	1084312	1312	LOC107054348	0	whole	lncRNA
CNVR488	12	1082700	1087800	12	1081577	1082917	1340	LOC107054339	0	partial	protein_coding
CNVR489	12	1098300	1102500	12	1098105	1099557	1452	LOC107054349	0	partial	lncRNA
CNVR490	12	1116900	1133700	12	1127821	1129575	1754	LOC107054355	0	whole	lncRNA
CNVR491	12	1134900	1161600	12	1158631	1160443	1812	LOC107054353	0	whole	lncRNA
CNVR491	12	1134900	1161600	12	1151696	1152484	788	LOC107054354	0	whole	lncRNA
CNVR491	12	1134900	1161600	12	1142813	1144450	1637	LOC107054356	0	whole	lncRNA
CNVR492	12	1154700	1161600	12	1158631	1160443	1812	LOC107054353	0	whole	lncRNA
CNVR493	12	2257800	2271300	12	2262152	2264784	2632	GBP	0	whole	protein_coding
CNVR493	12	2257800	2271300	12	2254872	2259496	4624	LOC415922	0	partial	protein_coding
CNVR494	12	2704800	2714700	12	2707870	2712697	4827	LOC101751362	0	whole	protein_coding
CNVR494	12	2704800	2714700	12	2696222	2706417	10195	LOC415934	0	partial	protein_coding
CNVR495	12	3123300	3134100	12	3126968	3128672	1704	ABHD14A	0	whole	protein_coding
CNVR495	12	3123300	3134100	12	3131270	3135790	4520	RP11-155D18.12	0	partial	protein_coding
CNVR495	12	3123300	3134100	12	3122776	3126982	4206	ACY1	0	partial	protein_coding
CNVR495	12	3123300	3134100	12	3129257	3130205	948	LOC107054363	0	whole	protein_coding
CNVR496	12	5113800	5122500	12	5080010	5097847	17837	RAB43	15954	distal to gene	protein_coding
CNVR497	12	11037600	11054400	12	11027821	11038776	10955	LOC107054428	0	partial	protein_coding
CNVR497	12	11037600	11054400	12	11044109	11256598	212489	GRIP2	0	partial	protein_coding
CNVR498	12	11223900	11238900	12	11226412	11228376	1964	LOC107054429	0	whole	lncRNA
CNVR498	12	11223900	11238900	12	11044109	11256598	212489	GRIP2	0	partial	protein_coding
CNVR499	12	16265100	16281300	12	15932417	16280668	348251	FOXP1	0	partial	protein_coding
CNVR499	12	16265100	16281300	12	16281784	16282670	886	LOC107054387	484	distal to gene	lncRNA
CNVR500	12	18176400	18184500	12	18147856	18221217	73361	LOC416106	0	partial	protein_coding
CNVR501	13	0	501000	13	503395	507327	3932	LOC107054461	2395	distal to gene	protein_coding
CNVR502	13	543600	545700	13	530597	534636	4039	LOC107054462	8965	distal to gene	protein_coding
CNVR503	13	561300	565200	13	554191	558420	4229	LOC107049090	2881	distal to gene	protein_coding
CNVR504	13	605400	617700	13	594133	610217	16084	LOC107054466	0	partial	protein_coding
CNVR504	13	605400	617700	13	617645	623101	5456	LOC107054465	0	partial	protein_coding
CNVR505	13	613500	617400	13	617645	623101	5456	LOC107054465	245	distal to gene	protein_coding
CNVR506	13	643500	646500	13	645781	648688	2907	LOC107054469	0	partial	pseudogene
CNVR507	13	787200	794400	13	706458	786970	80512	PCDHA12	231	distal to gene	protein_coding
CNVR507	13	787200	794400	13	706458	853846	147388	PCDHA2	0	partial	protein_coding
CNVR508	13	1724100	1732200	13	1730643	1734872	4229	LOC107054480	0	partial	protein_coding
CNVR508	13	1724100	1732200	13	1721473	1724840	3367	LOC100858937	0	partial	protein_coding
CNVR509	13	1731300	1767600	13	1741731	1754226	12495	LOC107054485	0	whole	protein_coding
CNVR509	13	1731300	1767600	13	1730643	1734872	4229	LOC107054480	0	partial	protein_coding
CNVR509	13	1731300	1767600	13	1754481	1763302	8821	LOC107054487	0	whole	pseudogene
CNVR509	13	1731300	1767600	13	1763395	1769269	5874	LOC107054486	0	partial	protein_coding
CNVR510	13	1756200	1787700	13	1771109	1780965	9856	LOC100858040	0	whole	protein_coding
CNVR510	13	1756200	1787700	13	1782975	1787745	4770	LOC107054488	0	partial	protein_coding
CNVR510	13	1756200	1787700	13	1754481	1763302	8821	LOC107054487	0	partial	pseudogene
CNVR510	13	1756200	1787700	13	1763395	1769269	5874	LOC107054486	0	whole	protein_coding
CNVR511	13	1784400	1822800	13	1801370	1807167	5797	LOC100857975	0	whole	protein_coding
CNVR511	13	1784400	1822800	13	1820244	1822657	2413	LOC107054489	0	whole	pseudogene
CNVR511	13	1784400	1822800	13	1793493	1797468	3975	LOC100859022	0	whole	protein_coding
CNVR511	13	1784400	1822800	13	1782975	1787745	4770	LOC107054488	0	partial	protein_coding
CNVR512	13	1785600	1792500	13	1793493	1797468	3975	LOC100859022	993	distal to gene	protein_coding
CNVR512	13	1785600	1792500	13	1782975	1787745	4770	LOC107054488	0	partial	protein_coding
CNVR513	13	1797000	1802100	13	1801370	1807167	5797	LOC100857975	0	partial	protein_coding
CNVR513	13	1797000	1802100	13	1793493	1797468	3975	LOC100859022	0	partial	protein_coding
CNVR514	13	3736500	3750300	13	3517626	3815112	297486	KCNIP1	0	partial	protein_coding
CNVR515	13	4930200	4949400	13	4819802	5442558	622756	TENM2	0	partial	protein_coding
CNVR516	13	5267700	5281500	13	4819802	5442558	622756	TENM2	0	partial	protein_coding
CNVR517	13	7705500	7708500	13	7700514	7752211	51697	ATP10B	0	partial	protein_coding
CNVR518	13	10310400	10327800	13	10327381	10332415	5034	HK3	0	partial	protein_coding
CNVR518	13	10310400	10327800	13	10282277	10315987	33710	UIMC1	0	partial	protein_coding
CNVR518	13	10310400	10327800	13	10316146	10327040	10894	LOC107054514	0	whole	misc_RNA
CNVR519	13	11084100	11096700	13	11057553	11062570	5017	LOC101749879	21531	distal to gene	lncRNA
CNVR520	13	15291000	15314400	13	15280046	15293224	13178	FBXL21	0	partial	protein_coding
CNVR520	13	15291000	15314400	13	15315382	15323158	7776	IL9	982	distal to gene	protein_coding
CNVR521	13	18367200	18373500	13	18366304	18370662	4358	LOC107054544	0	partial	lncRNA
CNVR522	14	840300	862200	14	858333	860782	2449	LOC107054574	0	whole	lncRNA
CNVR522	14	840300	862200	14	838348	861903	23555	PLA2G10	0	partial	protein_coding
CNVR522	14	840300	862200	14	862350	888614	26264	ZC3H7A	150	distal to gene	protein_coding
CNVR523	14	2776800	2795700	14	2761881	3081713	319832	MAD1L1	0	partial	protein_coding
CNVR524	14	4008000	4024800	14	4018167	4027868	9701	AP5Z1	0	partial	protein_coding
CNVR524	14	4008000	4024800	14	4009819	4016786	6967	LOC107054580	0	whole	protein_coding
CNVR524	14	4008000	4024800	14	4007738	4007821	83	MIR2129	180	distal to gene	miRNA
CNVR525	14	9273600	9278400	14	9300844	9461661	160817	GRIN2A	22444	distal to gene	protein_coding
CNVR526	14	14313900	14321100	14	14316471	14318947	2476	LOC107054656	0	whole	protein_coding
CNVR526	14	14313900	14321100	14	14309373	14314233	4860	LOC107054657	0	partial	lncRNA
CNVR527	14	14804100	14814300	14	14816026	14817390	1364	LOC107054662	1726	distal to gene	protein_coding
CNVR528	15	915600	937200	15	930579	941487	10908	TBX1	0	partial	protein_coding
CNVR528	15	915600	937200	15	818299	916887	98588	LOC107051616	0	partial	lncRNA
CNVR529	15	1273500	1275300	15	1268641	1286149	17508	TANGO2	0	partial	protein_coding
CNVR530	15	1857900	1861800	15	1560156	1978850	418694	FBRSL1	0	partial	protein_coding
CNVR531	15	2232900	2235900	15	2215300	2475137	259837	GALNT9	0	partial	protein_coding
CNVR532	15	2529000	2544300	15	2546549	2572319	25770	LOC107051612	2249	distal to gene	lncRNA
CNVR533	15	3117600	3130200	15	2926591	3223484	296893	STX2	0	partial	protein_coding
CNVR533	15	3117600	3130200	15	3062231	3191688	129457	ADGRD1	0	partial	protein_coding
CNVR534	15	7567500	7580100	15	7533353	7570054	36701	MN1	0	partial	protein_coding
CNVR534	15	7567500	7580100	15	7577753	7595978	18225	PITPNB	0	partial	protein_coding
CNVR535	15	7908000	7919700	15	7910863	7918010	7147	DGCR14	0	whole	protein_coding
CNVR535	15	7908000	7919700	15	7906588	7910665	4077	GSC2	0	partial	protein_coding
CNVR536	15	10862400	10872900	15	10863245	10868824	5579	LOC101751363	0	whole	protein_coding
CNVR536	15	10862400	10872900	15	10861527	10863146	1619	MTFP1	0	partial	protein_coding
CNVR536	15	10862400	10872900	15	10868936	10872830	3894	RP4-539M6.19	0	whole	protein_coding
CNVR537	16	273600	277800	16	251318	280537	29219	LOC100859531	0	partial	protein_coding
CNVR537	16	273600	277800	16	245786	287816	42030	BG2	0	partial	protein_coding
CNVR538	16	275700	279000	16	251318	280537	29219	LOC100859531	0	partial	protein_coding
CNVR538	16	275700	279000	16	279063	280999	1936	LOC107054691	63	distal to gene	lncRNA
CNVR538	16	275700	279000	16	245786	287816	42030	BG2	0	partial	protein_coding
CNVR539	16	288000	297600	16	287966	294390	6424	BG8	0	partial	protein_coding
CNVR539	16	288000	297600	16	245786	287816	42030	BG2	185	distal to gene	protein_coding
CNVR539	16	288000	297600	16	286282	287981	1699	LOC107054693	20	distal to gene	lncRNA
CNVR539	16	288000	297600	16	293983	295727	1744	LOC107054695	0	whole	lncRNA
CNVR540	16	294600	299700	16	287966	294390	6424	BG8	211	distal to gene	protein_coding
CNVR540	16	294600	299700	16	293983	295727	1744	LOC107054695	0	partial	lncRNA
CNVR540	16	294600	299700	16	299036	304109	5073	LOC107054696	0	partial	protein_coding
CNVR541	16	297300	303600	16	299036	304109	5073	LOC107054696	0	partial	protein_coding
CNVR541	16	297300	303600	16	304530	306548	2018	LOC107054697	930	distal to gene	protein_coding
CNVR542	16	329400	343200	16	329691	348948	19257	LOC101748132	0	partial	protein_coding
CNVR542	16	329400	343200	16	330521	356187	25666	LOC100858529	0	partial	protein_coding
CNVR542	16	329400	343200	16	313114	369469	56355	LOC425214	0	partial	protein_coding
CNVR543	16	339000	344100	16	329691	348948	19257	LOC101748132	0	partial	protein_coding
CNVR543	16	339000	344100	16	330521	356187	25666	LOC100858529	0	partial	protein_coding
CNVR543	16	339000	344100	16	313114	369469	56355	LOC425214	0	partial	protein_coding
CNVR544	16	400800	423000	16	419841	422729	2888	LOC100858581	0	whole	protein_coding
CNVR544	16	400800	423000	16	422349	444624	22275	LOC107054711	0	partial	lncRNA
CNVR544	16	400800	423000	16	393392	402907	9515	YF6	0	partial	protein_coding
CNVR544	16	400800	423000	16	403004	404488	1484	LOC107054706	0	whole	protein_coding
CNVR544	16	400800	423000	16	416289	419739	3450	LOC107054707	0	whole	lncRNA
CNVR544	16	400800	423000	16	404459	408470	4011	LOC107049124	0	whole	protein_coding
CNVR544	16	400800	423000	16	409339	411830	2491	LOC107054709	0	whole	lncRNA
CNVR545	16	403200	408000	16	403004	404488	1484	LOC107054706	0	partial	protein_coding
CNVR545	16	403200	408000	16	404459	408470	4011	LOC107049124	0	partial	protein_coding
CNVR545	16	403200	408000	16	393392	402907	9515	YF6	294	distal to gene	protein_coding
CNVR546	16	411600	445200	16	433351	436370	3019	LOC100858282	0	whole	protein_coding
CNVR546	16	411600	445200	16	422349	444624	22275	LOC107054711	0	whole	lncRNA
CNVR546	16	411600	445200	16	436150	438978	2828	LOC769354	0	whole	protein_coding
CNVR546	16	411600	445200	16	416289	419739	3450	LOC107054707	0	whole	lncRNA
CNVR546	16	411600	445200	16	424398	427415	3017	LOC101747901	0	whole	protein_coding
CNVR546	16	411600	445200	16	419841	422729	2888	LOC100858581	0	whole	protein_coding
CNVR546	16	411600	445200	16	409339	411830	2491	LOC107054709	0	partial	lncRNA
CNVR546	16	411600	445200	16	427428	433437	6009	LOC101748375	0	whole	protein_coding
CNVR546	16	411600	445200	16	440659	468630	27971	LOC100859807	0	partial	protein_coding
CNVR547	16	416700	420600	16	419841	422729	2888	LOC100858581	0	partial	protein_coding
CNVR547	16	416700	420600	16	416289	419739	3450	LOC107054707	0	partial	lncRNA
CNVR548	16	429900	438000	16	433351	436370	3019	LOC100858282	0	whole	protein_coding
CNVR548	16	429900	438000	16	422349	444624	22275	LOC107054711	0	partial	lncRNA
CNVR548	16	429900	438000	16	427428	433437	6009	LOC101748375	0	partial	protein_coding
CNVR548	16	429900	438000	16	436150	438978	2828	LOC769354	0	partial	protein_coding
CNVR549	16	445800	494400	16	458832	481534	22702	LOC100859134	0	whole	protein_coding
CNVR549	16	445800	494400	16	494551	508816	14265	LOC100859100	151	distal to gene	protein_coding
CNVR549	16	445800	494400	16	461986	463446	1460	LOC107049143	0	whole	protein_coding
CNVR549	16	445800	494400	16	463399	464409	1010	LOC107054710	0	whole	lncRNA
CNVR549	16	445800	494400	16	490650	493519	2869	LOC107054704	0	whole	protein_coding
CNVR549	16	445800	494400	16	447180	450071	2891	LOC107054708	0	whole	lncRNA
CNVR549	16	445800	494400	16	440659	468630	27971	LOC100859807	0	partial	protein_coding
CNVR550	16	462300	468600	16	463399	464409	1010	LOC107054710	0	whole	lncRNA
CNVR550	16	462300	468600	16	458832	481534	22702	LOC100859134	0	partial	protein_coding
CNVR550	16	462300	468600	16	440659	468630	27971	LOC100859807	0	partial	protein_coding
CNVR550	16	462300	468600	16	461986	463446	1460	LOC107049143	0	partial	protein_coding
CNVR551	16	464700	473400	16	463399	464409	1010	LOC107054710	292	distal to gene	lncRNA
CNVR551	16	464700	473400	16	458832	481534	22702	LOC100859134	0	partial	protein_coding
CNVR551	16	464700	473400	16	440659	468630	27971	LOC100859807	0	partial	protein_coding
CNVR552	16	474000	484500	16	458832	481534	22702	LOC100859134	0	partial	protein_coding
CNVR553	16	482400	488100	16	458832	481534	22702	LOC100859134	867	distal to gene	protein_coding
CNVR554	16	495600	518700	16	494551	508816	14265	LOC100859100	0	partial	protein_coding
CNVR554	16	495600	518700	16	498857	504482	5625	LOC769384	0	whole	protein_coding
CNVR554	16	495600	518700	16	514894	516879	1985	LOC107054705	0	whole	pseudogene
CNVR555	16	553200	580800	16	550656	550759	103	MIR6566	2442	distal to gene	miRNA
CNVR556	16	573600	576900	16	581811	586317	4506	LOC101748499	4911	distal to gene	protein_coding
CNVR557	16	617400	652500	16	617455	619413	1958	LOC107054714	0	whole	lncRNA
CNVR557	16	617400	652500	16	634360	636393	2033	LOC107054715	0	whole	pseudogene
CNVR557	16	617400	652500	16	626133	631185	5052	LOC769366	0	whole	protein_coding
CNVR558	16	627000	636600	16	634360	636393	2033	LOC107054715	0	whole	pseudogene
CNVR558	16	627000	636600	16	626133	631185	5052	LOC769366	0	partial	protein_coding
CNVR559	17	8129700	8152200	17	8131955	8132586	631	LOC101750927	0	whole	lncRNA
CNVR560	18	0	92100	18	303	1890	1587	LOC107054720	0	whole	lncRNA
CNVR560	18	0	92100	18	67436	77570	10134	ZNF606	0	whole	protein_coding
CNVR560	18	0	92100	18	53216	54795	1579	LOC107054721	0	whole	lncRNA
CNVR560	18	0	92100	18	74322	84622	10300	ZNF302	0	whole	protein_coding
CNVR561	18	402900	431700	18	400413	422942	22529	MYH1D	0	partial	protein_coding
CNVR561	18	402900	431700	18	431376	449075	17699	MYH1F	0	partial	protein_coding
CNVR562	18	1870800	1879800	18	1764645	1857790	93145	MYH10	13011	distal to gene	protein_coding
CNVR563	18	1907100	1918200	18	1764645	1857790	93145	MYH10	49311	distal to gene	protein_coding
CNVR564	18	1917900	1922400	18	1973057	1976838	3781	CCDC42	50657	distal to gene	protein_coding
CNVR565	18	1928400	1947000	18	1973057	1976838	3781	CCDC42	26057	distal to gene	protein_coding
CNVR566	18	5846400	5860200	18	5886722	5907216	20494	TOM1L1	26522	distal to gene	protein_coding
CNVR567	18	8990700	9018900	18	8983718	9058490	74772	SLC39A11	0	partial	protein_coding
CNVR568	19	307800	318900	19	315110	316916	1806	LOC107054764	0	whole	protein_coding
CNVR568	19	307800	318900	19	305334	308318	2984	NSUN5	0	partial	protein_coding
CNVR568	19	307800	318900	19	317738	328732	10994	POM121	0	partial	protein_coding
CNVR568	19	307800	318900	19	313697	314676	979	LOC107054767	0	whole	lncRNA
CNVR569	19	1432200	1435200	19	1325415	1988311	662896	AUTS2	0	partial	protein_coding
CNVR570	19	1954800	1962900	19	1325415	1988311	662896	AUTS2	0	partial	protein_coding
CNVR571	19	2471100	2483700	19	2515830	2605841	90011	GATSL2	32130	distal to gene	protein_coding
CNVR572	19	4707300	4713000	19	4687821	4688418	597	LOC101747270	18883	distal to gene	lncRNA
CNVR573	19	5010600	5018400	19	5008445	5015240	6795	KCTD7	0	partial	protein_coding
CNVR574	19	6052800	6070200	19	6062139	6069941	7802	GIT1	0	whole	protein_coding
CNVR574	19	6052800	6070200	19	5990923	6061455	70532	TAOK1	0	partial	protein_coding
CNVR575	19	8401500	8422200	19	8421313	8462726	41413	AATF	0	partial	protein_coding
CNVR575	19	8401500	8422200	19	8409833	8414746	4913	LHX1	0	whole	protein_coding
CNVR576	19	8821200	8823000	19	8797291	8981058	183767	MSI2	0	partial	protein_coding
CNVR577	20	23700	27900	20	49577	62162	12585	LOC107054814	21677	distal to gene	lncRNA
CNVR578	20	247200	270900	20	251116	256530	5414	AAR2	0	whole	protein_coding
CNVR578	20	247200	270900	20	180713	247694	66981	EPB41L1	0	partial	protein_coding
CNVR578	20	247200	270900	20	264993	298277	33284	LOC101747561	0	partial	lncRNA
CNVR579	20	2075400	2082900	20	2080260	2082373	2113	LOC107054825	0	whole	lncRNA
CNVR579	20	2075400	2082900	20	2075310	2079047	3737	LOC101752265	0	partial	lncRNA
CNVR580	20	2586900	2594700	20	2671686	2675830	4144	LOC107054895	76986	distal to gene	lncRNA
CNVR581	20	4139100	4141800	20	4294943	4410250	115307	LOC107054889	153143	distal to gene	lncRNA
CNVR582	21	1219500	1233900	21	1223937	1228035	4098	LOC419389	0	whole	protein_coding
CNVR582	21	1219500	1233900	21	1022320	1349887	327567	PRDM16	0	partial	protein_coding
CNVR583	21	5995500	6020100	21	5946286	6063269	116983	EPHB2	0	partial	protein_coding
CNVR584	21	6786900	6803100	21	6793812	6817133	23321	DDI2	0	partial	protein_coding
CNVR584	21	6786900	6803100	21	6774881	6786814	11933	KIF17	87	distal to gene	protein_coding
CNVR584	21	6786900	6803100	21	6786841	6792467	5626	DDOST	0	partial	protein_coding
CNVR585	22	2265300	2276700	22	2270656	2274964	4308	EIF4EBP1	0	whole	protein_coding
CNVR585	22	2265300	2276700	22	2261764	2264797	3033	ADRB3	504	distal to gene	protein_coding
CNVR586	22	2842800	2854500	22	2844748	2847382	2634	ACTG2	0	whole	protein_coding
CNVR586	22	2842800	2854500	22	2849469	2853992	4523	LOC107054976	0	whole	lncRNA
CNVR586	22	2842800	2854500	22	2847995	2849520	1525	DGUOK	0	whole	protein_coding
CNVR587	22	4652400	4656300	22	4644533	4658490	13957	LOC107054982	0	partial	pseudogene
CNVR588	23	2049600	2061900	23	2056267	2064450	8183	YRK	0	partial	protein_coding
CNVR589	23	2208300	2215500	23	2211780	2213056	1276	ID3	0	whole	protein_coding
CNVR590	23	2212800	2215800	23	2211780	2213056	1276	ID3	0	partial	protein_coding
CNVR591	23	2475600	2484600	23	2452377	2484491	32114	RUNX3	0	partial	protein_coding
CNVR592	23	2620800	2628000	23	2596691	2672339	75648	EPB41	0	partial	protein_coding
CNVR593	25	783000	791700	25	783429	786252	2823	LOC107055086	0	whole	protein_coding
CNVR594	25	795000	799500	25	797890	798435	545	LOC100857131	0	whole	lncRNA
CNVR595	25	1598100	1624200	25	1609167	1620210	11043	LOC101750487	0	whole	lncRNA
CNVR595	25	1598100	1624200	25	1620907	1627137	6230	LOC101750716	0	partial	lncRNA
CNVR595	25	1598100	1624200	25	1598470	1599898	1428	LOC107055110	0	whole	lncRNA
CNVR596	25	1830900	1836600	25	1832750	1837666	4916	LOC101750588	0	partial	protein_coding
CNVR596	25	1830900	1836600	25	1812250	1830425	18175	ZBTB7B	476	distal to gene	protein_coding
CNVR597	25	1986900	2001900	25	1987787	1988430	643	LOC107055124	0	whole	lncRNA
CNVR597	25	1986900	2001900	25	1996030	1996879	849	LOC107055125	0	whole	lncRNA
CNVR597	25	1986900	2001900	25	2001003	2001421	418	LOC107055126	0	whole	lncRNA
CNVR598	25	1986900	1992900	25	1987787	1988430	643	LOC107055124	0	whole	lncRNA
CNVR599	25	2556300	2565300	25	2553301	2560072	6771	LOC100858999	0	partial	protein_coding
CNVR599	25	2556300	2565300	25	2562820	2567328	4508	NDUFS2	0	partial	protein_coding
CNVR600	25	2566500	2573100	25	2567666	2590029	22363	FCER1G	0	partial	protein_coding
CNVR600	25	2566500	2573100	25	2574091	2575912	1821	LOC101748032	991	distal to gene	protein_coding
CNVR600	25	2566500	2573100	25	2570713	2573739	3026	LOC107052256	0	partial	protein_coding
CNVR600	25	2566500	2573100	25	2562820	2567328	4508	NDUFS2	0	partial	protein_coding
CNVR601	25	2573400	2590800	25	2586099	2589028	2929	CTSK	0	whole	protein_coding
CNVR601	25	2573400	2590800	25	2567666	2590029	22363	FCER1G	0	partial	protein_coding
CNVR601	25	2573400	2590800	25	2589829	2610524	20695	ARNT	0	partial	protein_coding
CNVR601	25	2573400	2590800	25	2570713	2573739	3026	LOC107052256	0	partial	protein_coding
CNVR601	25	2573400	2590800	25	2574091	2575912	1821	LOC101748032	0	whole	protein_coding
CNVR601	25	2573400	2590800	25	2576778	2580237	3459	SSR2	0	whole	protein_coding
CNVR601	25	2573400	2590800	25	2580937	2585626	4689	CTSS	0	whole	protein_coding
CNVR602	25	2743800	2754600	25	2740745	2745670	4925	LOC429984	0	partial	protein_coding
CNVR602	25	2743800	2754600	25	2751200	2755777	4577	LOC100857190	0	partial	protein_coding
CNVR603	26	1186500	1199400	26	1190304	1201120	10816	SORT1	0	partial	protein_coding
CNVR603	26	1186500	1199400	26	1184451	1189302	4851	LOC101748755	0	partial	protein_coding
CNVR604	26	1350900	1366500	26	1355839	1373781	17942	KCNC4	0	partial	protein_coding
CNVR604	26	1350900	1366500	26	1337426	1352570	15144	SLC6A17	0	partial	protein_coding
CNVR605	26	4414800	4423800	26	4415782	4421656	5874	HMGA1	0	whole	protein_coding
CNVR605	26	4414800	4423800	26	4412794	4414947	2153	LOC100858737	0	partial	lncRNA
CNVR605	26	4414800	4423800	26	4421016	4430830	9814	LOC107055185	0	partial	lncRNA
CNVR606	26	4415100	4418400	26	4412794	4414947	2153	LOC100858737	154	distal to gene	lncRNA
CNVR606	26	4415100	4418400	26	4415782	4421656	5874	HMGA1	0	partial	protein_coding
CNVR607	26	4419900	4423200	26	4415782	4421656	5874	HMGA1	0	partial	protein_coding
CNVR607	26	4419900	4423200	26	4421016	4430830	9814	LOC107055185	0	partial	lncRNA
CNVR608	26	4878900	4890600	26	4891121	4906184	15063	MDFI	521	distal to gene	protein_coding
CNVR608	26	4878900	4890600	26	4844332	4887023	42691	FOXP4L	0	partial	protein_coding
CNVR609	27	60900	64800	27	58462	62958	4496	LOC101751094	0	partial	protein_coding
CNVR610	27	69000	73800	27	66251	68943	2692	LOC107049117	58	distal to gene	protein_coding
CNVR611	27	126300	135000	27	160440	171210	10770	LOH11CR2A	25440	distal to gene	protein_coding
CNVR612	27	210000	213900	27	181398	731094	549696	LOC769232	0	partial	protein_coding
CNVR613	27	226200	236100	27	224224	584730	360506	LOC101750797	0	partial	protein_coding
CNVR613	27	226200	236100	27	181398	731094	549696	LOC769232	0	partial	protein_coding
CNVR614	27	227700	231900	27	224224	584730	360506	LOC101750797	0	partial	protein_coding
CNVR614	27	227700	231900	27	181398	731094	549696	LOC769232	0	partial	protein_coding
CNVR615	27	282000	286200	27	224224	584730	360506	LOC101750797	0	partial	protein_coding
CNVR615	27	282000	286200	27	181398	731094	549696	LOC769232	0	partial	protein_coding
CNVR616	27	296700	301200	27	294205	319579	25374	LOC107055220	0	partial	protein_coding
CNVR616	27	296700	301200	27	224224	584730	360506	LOC101750797	0	partial	protein_coding
CNVR616	27	296700	301200	27	181398	731094	549696	LOC769232	0	partial	protein_coding
CNVR617	27	319800	333300	27	330149	331828	1679	LOC107055218	0	whole	V_segment
CNVR617	27	319800	333300	27	224224	584730	360506	LOC101750797	0	partial	protein_coding
CNVR617	27	319800	333300	27	181398	731094	549696	LOC769232	0	partial	protein_coding
CNVR617	27	319800	333300	27	294205	319579	25374	LOC107055220	222	distal to gene	protein_coding
CNVR618	27	322800	328200	27	224224	584730	360506	LOC101750797	0	partial	protein_coding
CNVR618	27	322800	328200	27	181398	731094	549696	LOC769232	0	partial	protein_coding
CNVR619	27	361200	374400	27	371255	377432	6177	LOC107055215	0	partial	protein_coding
CNVR619	27	361200	374400	27	354463	409472	55009	LOC101747797	0	partial	protein_coding
CNVR619	27	361200	374400	27	181398	731094	549696	LOC769232	0	partial	protein_coding
CNVR619	27	361200	374400	27	224224	584730	360506	LOC101750797	0	partial	protein_coding
CNVR620	27	456600	470400	27	437483	475144	37661	LOC101747602	0	partial	V_segment
CNVR620	27	456600	470400	27	224224	584730	360506	LOC101750797	0	partial	protein_coding
CNVR620	27	456600	470400	27	181398	731094	549696	LOC769232	0	partial	protein_coding
CNVR621	27	465600	471300	27	437483	475144	37661	LOC101747602	0	partial	V_segment
CNVR621	27	465600	471300	27	224224	584730	360506	LOC101750797	0	partial	protein_coding
CNVR621	27	465600	471300	27	181398	731094	549696	LOC769232	0	partial	protein_coding
CNVR622	27	474300	480000	27	437483	475144	37661	LOC101747602	0	partial	V_segment
CNVR622	27	474300	480000	27	224224	584730	360506	LOC101750797	0	partial	protein_coding
CNVR622	27	474300	480000	27	181398	731094	549696	LOC769232	0	partial	protein_coding
CNVR623	27	480000	484500	27	481943	483748	1805	LOC100857271	0	whole	V_segment
CNVR623	27	480000	484500	27	181398	731094	549696	LOC769232	0	partial	protein_coding
CNVR623	27	480000	484500	27	484823	490120	5297	LOC107055242	323	distal to gene	lncRNA
CNVR623	27	480000	484500	27	224224	584730	360506	LOC101750797	0	partial	protein_coding
CNVR624	27	548700	568800	27	549390	555126	5736	LOC107055214	0	whole	protein_coding
CNVR624	27	548700	568800	27	542810	562235	19425	LOC107055225	0	partial	protein_coding
CNVR624	27	548700	568800	27	224224	584730	360506	LOC101750797	0	partial	protein_coding
CNVR624	27	548700	568800	27	562035	563898	1863	LOC107055217	0	whole	protein_coding
CNVR624	27	548700	568800	27	181398	731094	549696	LOC769232	0	partial	protein_coding
CNVR624	27	548700	568800	27	568703	569448	745	LOC107055240	0	partial	protein_coding
CNVR624	27	548700	568800	27	549746	550086	340	LOC107055238	0	whole	protein_coding
CNVR625	27	554100	563100	27	549390	555126	5736	LOC107055214	0	partial	protein_coding
CNVR625	27	554100	563100	27	224224	584730	360506	LOC101750797	0	partial	protein_coding
CNVR625	27	554100	563100	27	181398	731094	549696	LOC769232	0	partial	protein_coding
CNVR625	27	554100	563100	27	542810	562235	19425	LOC107055225	0	partial	protein_coding
CNVR625	27	554100	563100	27	562035	563898	1863	LOC107055217	0	partial	protein_coding
CNVR626	27	578700	641700	27	224224	584730	360506	LOC101750797	0	partial	protein_coding
CNVR626	27	578700	641700	27	613699	614616	917	LOC107055231	0	whole	protein_coding
CNVR626	27	578700	641700	27	604190	607247	3057	LOC769476	0	whole	V_segment
CNVR626	27	578700	641700	27	599735	600920	1185	LOC770434	0	whole	protein_coding
CNVR626	27	578700	641700	27	592321	593573	1252	LOC107055223	0	whole	V_segment
CNVR626	27	578700	641700	27	588220	592260	4040	LOC769422	0	whole	protein_coding
CNVR626	27	578700	641700	27	624438	626417	1979	LOC101751813	0	whole	protein_coding
CNVR626	27	578700	641700	27	642194	643374	1180	LOC107055229	494	distal to gene	protein_coding
CNVR626	27	578700	641700	27	181398	731094	549696	LOC769232	0	partial	protein_coding
CNVR626	27	578700	641700	27	614641	622721	8080	LOC107055247	0	whole	lncRNA
CNVR626	27	578700	641700	27	633011	633442	431	LOC429206	0	whole	protein_coding
CNVR626	27	578700	641700	27	577639	581534	3895	LOC107055248	0	partial	lncRNA
CNVR627	27	581700	596100	27	224224	584730	360506	LOC101750797	0	partial	protein_coding
CNVR627	27	581700	596100	27	181398	731094	549696	LOC769232	0	partial	protein_coding
CNVR627	27	581700	596100	27	588220	592260	4040	LOC769422	0	whole	protein_coding
CNVR627	27	581700	596100	27	577639	581534	3895	LOC107055248	167	distal to gene	lncRNA
CNVR627	27	581700	596100	27	592321	593573	1252	LOC107055223	0	whole	V_segment
CNVR628	27	643200	677400	27	650260	651359	1099	LOC100859830	0	whole	protein_coding
CNVR628	27	643200	677400	27	658586	660512	1926	LOC107055224	0	whole	V_segment
CNVR628	27	643200	677400	27	673821	674992	1171	LOC107055232	0	whole	protein_coding
CNVR628	27	643200	677400	27	653782	685699	31917	LOC107055216	0	partial	protein_coding
CNVR628	27	643200	677400	27	642194	643374	1180	LOC107055229	0	partial	protein_coding
CNVR628	27	643200	677400	27	643179	644193	1014	LOC107055245	0	partial	lncRNA
CNVR628	27	643200	677400	27	181398	731094	549696	LOC769232	0	partial	protein_coding
CNVR628	27	643200	677400	27	666775	670901	4126	LOC107055243	0	whole	lncRNA
CNVR629	27	649500	657000	27	650260	651359	1099	LOC100859830	0	whole	protein_coding
CNVR629	27	649500	657000	27	181398	731094	549696	LOC769232	0	partial	protein_coding
CNVR629	27	649500	657000	27	653782	685699	31917	LOC107055216	0	partial	protein_coding
CNVR630	27	671400	680700	27	673821	674992	1171	LOC107055232	0	whole	protein_coding
CNVR630	27	671400	680700	27	181398	731094	549696	LOC769232	0	partial	protein_coding
CNVR630	27	671400	680700	27	653782	685699	31917	LOC107055216	0	partial	protein_coding
CNVR630	27	671400	680700	27	666775	670901	4126	LOC107055243	500	distal to gene	lncRNA
CNVR631	27	694500	717600	27	711599	713493	1894	LOC107055213	0	whole	protein_coding
CNVR631	27	694500	717600	27	181398	731094	549696	LOC769232	0	partial	protein_coding
CNVR631	27	694500	717600	27	707411	708631	1220	LOC107055234	0	whole	protein_coding
CNVR632	27	714600	723300	27	721439	722626	1187	LOC107055230	0	whole	protein_coding
CNVR632	27	714600	723300	27	181398	731094	549696	LOC769232	0	partial	protein_coding
CNVR633	27	744600	750900	27	742659	743831	1172	LOC769926	770	distal to gene	protein_coding
CNVR634	27	752700	763200	27	760032	760903	871	LOC425854	0	whole	protein_coding
CNVR635	27	804300	807000	27	807203	810694	3491	LOC101750937	203	distal to gene	protein_coding
CNVR636	27	1181400	1187700	27	1182053	1182832	779	LOC107055259	0	whole	protein_coding
CNVR637	27	2693400	2711400	27	2632183	2818627	186444	TANC2	0	partial	protein_coding
CNVR638	27	3183900	3188700	27	3178777	3185676	6899	PDK2	0	partial	protein_coding
CNVR638	27	3183900	3188700	27	3186220	3201582	15362	ITGA3	0	partial	protein_coding
CNVR639	27	3202200	3205800	27	3205945	3211170	5225	DLX3	145	distal to gene	protein_coding
CNVR639	27	3202200	3205800	27	3186220	3201582	15362	ITGA3	619	distal to gene	protein_coding
CNVR640	27	3796200	3804900	27	3798149	3803481	5332	HOXB7	0	whole	protein_coding
CNVR640	27	3796200	3804900	27	3795352	3796999	1647	HOXB8	0	partial	protein_coding
CNVR641	27	3864900	3870900	27	3867101	3871833	4732	HOXB2	0	partial	protein_coding
CNVR641	27	3864900	3870900	27	3840562	3864857	24295	HOXB3	44	distal to gene	protein_coding
CNVR641	27	3864900	3870900	27	3868775	3870699	1924	LOC107055282	0	whole	lncRNA
CNVR642	27	3869400	3887100	27	3879443	3882191	2748	HOXB1	0	whole	protein_coding
CNVR642	27	3869400	3887100	27	3867101	3871833	4732	HOXB2	0	partial	protein_coding
CNVR642	27	3869400	3887100	27	3868775	3870699	1924	LOC107055282	0	partial	lncRNA
CNVR643	27	4148700	4176900	27	4168538	4176552	8014	CBX1	0	whole	protein_coding
CNVR643	27	4148700	4176900	27	4120634	4160530	39896	LOC101752206	0	partial	protein_coding
CNVR643	27	4148700	4176900	27	4162424	4168386	5962	SNX11	0	whole	protein_coding
CNVR644	27	4253700	4277700	27	4260935	4274769	13834	LOC101750894	0	whole	protein_coding
CNVR645	27	4303800	4310700	27	4278768	4318568	39800	SRCIN1	0	partial	protein_coding
CNVR646	27	4388400	4423500	27	4421720	4422397	677	CISD3	0	whole	protein_coding
CNVR646	27	4388400	4423500	27	4422951	4428429	5478	PCGF2	0	partial	protein_coding
CNVR646	27	4388400	4423500	27	4410156	4419961	9805	LOC107055296	0	whole	protein_coding
CNVR646	27	4388400	4423500	27	4391229	4391307	78	MIR1735	0	whole	miRNA
CNVR646	27	4388400	4423500	27	4374478	4403841	29363	MLLT6	0	partial	protein_coding
CNVR646	27	4388400	4423500	27	4405220	4407907	2687	LOC107055294	0	whole	pseudogene
CNVR647	28	30600	39000	28	29913	39833	9920	MVP	0	partial	protein_coding
CNVR647	28	30600	39000	28	26392	29619	3227	LOC100859149	982	distal to gene	lncRNA
CNVR648	28	1153800	1158300	28	1156583	1183660	27077	UNC13A	0	partial	protein_coding
CNVR649	28	2130900	2162100	28	2143322	2156154	12832	BTBD2	0	whole	protein_coding
CNVR649	28	2130900	2162100	28	2156972	2165156	8184	CSNK1G2	0	partial	protein_coding
CNVR649	28	2130900	2162100	28	2131458	2139821	8363	MKNK2	0	whole	protein_coding
CNVR650	28	2386200	2391000	28	2386180	2445344	59164	TCF3	0	partial	protein_coding
CNVR651	28	3129600	3150600	28	3128201	3159679	31478	EFNA2	0	partial	protein_coding
CNVR652	28	3891300	3893700	28	3886034	3891768	5734	TMEM59L	0	partial	protein_coding
CNVR652	28	3891300	3893700	28	3894356	3898474	4118	CRLF1	656	distal to gene	protein_coding
CNVR653	28	3955800	3961200	28	3960546	3963029	2483	LRRC25	0	partial	protein_coding
CNVR653	28	3955800	3961200	28	3950589	3960078	9489	SSBP4	0	partial	protein_coding
CNVR654	32	6300	12300	32	8576	11822	3246	CTC-360G5.8	0	whole	protein_coding
CNVR654	32	6300	12300	32	5128	6750	1622	TGM2	0	partial	protein_coding
CNVR654	32	6300	12300	32	11855	12772	917	MRPS12	0	partial	protein_coding
CNVR655	32	64500	78300	32	66132	67464	1332	DLL3	0	whole	protein_coding
CNVR655	32	64500	78300	32	75724	78191	2467	NFKBIB	0	whole	protein_coding
CNVR655	32	64500	78300	32	67713	71989	4276	LOC101749377	0	whole	protein_coding
CNVR655	32	64500	78300	32	61352	65402	4050	TIMM50	0	partial	protein_coding
CNVR655	32	64500	78300	32	72755	75641	2886	SIRT2	0	whole	protein_coding
CNVR656	33	625800	631500	33	630411	642769	12358	IKZF4	0	partial	protein_coding
CNVR656	33	625800	631500	33	626646	629136	2490	SUOX	0	whole	protein_coding
CNVR656	33	625800	631500	33	621471	625567	4096	RAB5B	234	distal to gene	protein_coding
CNVR657	33	683100	687300	33	679064	689197	10133	ESYT1	0	partial	protein_coding
CNVR658	33	694800	704100	33	693370	702233	8863	LOC101747634	0	partial	protein_coding
CNVR658	33	694800	704100	33	703553	712397	8844	RNF41	0	partial	protein_coding
CNVR658	33	694800	704100	33	703044	703125	81	TRNAS-CGA	0	whole	tRNA
CNVR659	33	993600	997800	33	996335	999505	3170	LOC107055410	0	partial	lncRNA
CNVR660	33	1075800	1081500	33	1074014	1076030	2016	HOXC5	0	partial	protein_coding
CNVR661	33	1556100	1563300	33	1556563	1565857	9294	BIN2	0	partial	protein_coding
CNVR661	33	1556100	1563300	33	1551514	1555793	4516	CELA1	308	distal to gene	protein_coding
CNVR662	33	1569300	1591800	33	1582448	1590372	7924	MYO1A	0	whole	protein_coding
CNVR662	33	1569300	1591800	33	1591024	1593723	2699	TAC3	0	partial	protein_coding
CNVR662	33	1569300	1591800	33	1577040	1582282	5242	NEMP1	0	whole	protein_coding
CNVR662	33	1569300	1591800	33	1567011	1571523	4512	SMAGP	0	partial	protein_coding
CNVR662	33	1569300	1591800	33	1574122	1576959	2837	NAB2	0	whole	protein_coding
CNVR663	33	1588500	1594800	33	1591024	1593723	2699	TAC3	0	whole	protein_coding
CNVR663	33	1588500	1594800	33	1593971	1597551	3580	ZBTB39	0	partial	protein_coding
CNVR663	33	1588500	1594800	33	1582448	1590372	7924	MYO1A	0	partial	protein_coding

## Sheet: Supplementary Table 4
Supplementary Table 4. Gene ontology analysis for identified CNVRs.
Category	ID	Term	Count	PValue	Genes	Benjamini
BP	GO:0045595	regulation of cell differentiation	5	0.000417	SOX21, TFAP2A, CELA1, RUNX3	0.249
BP	GO:0061113	pancreas morphogenesis	3	0.00275	CELA1, NR5A2	0.612
BP	GO:0006351	transcription, DNA-templated	18	0.00653	DNMT3A, COL4A2, SOX21, SOX1, FOXP1, ARNT, HOXB3, NCOA1, HOXB1, NPAS3, TENM1, HOXB8, TENM2, POU2F1, ID3, NR5A2, TCF3, BRMS1L	0.777
BP	GO:0072178	nephric duct morphogenesis	3	0.00669	EPHA4, EPHA7, LHX1	0.684
BP	GO:0021517	ventral spinal cord development	3	0.00669	DAB1, LHX1, FOXP1	0.684
BP	GO:0046928	regulation of neurotransmitter secretion	3	0.00923	CPLX3, KCNC4, GRM8	0.72
BP	GO:0001655	urogenital system development	3	0.00923	LHX1, FOXB1, EPHB2	0.72
BP	GO:0007420	brain development	6	0.0104	EPHA7, C2CD3, TFAP2A, SLC6A17, ABCB6, EPHB2	0.696
BP	GO:0048013	ephrin receptor signaling pathway	4	0.0147	EPHA4, EPHA7, EFNA2, EPHB2	0.766
BP	GO:0019882	antigen processing and presentation	4	0.0147	LOC100858581, LOC107054704, CTSS, YF6	0.766
BP	GO:0009072	aromatic amino acid family metabolic process	3	0.0154	THL, PAH, TPH2	0.735
BP	GO:0007155	cell adhesion	8	0.0225	LAMA2, LAMA1, EPHA4, CNTN5, CNTNAP5, COL6A2, AATF, ITGA3	0.824
BP	GO:0070372	regulation of ERK1 and ERK2 cascade	3	0.0228	EPHA7, PKHD1, APIP	0.795
BP	GO:0042472	inner ear morphogenesis	4	0.0269	SOX21, TFAP2A, FZD6, EPHB2	0.817
BP	GO:0035249	synaptic transmission, glutamatergic	3	0.0315	GRIK2, GRM8, UNC13A	0.839
BP	GO:0000122	negative regulation of transcription from RNA polymerase II promoter	12	0.034	DNMT3A, PCGF2, SOX21, TENM2, PHF21A, TFAP2A, ID3, CELA1, PRDM16, FOXP1, BRMS1L	0.839
BP	GO:0045666	positive regulation of neuron differentiation	4	0.04	NCOA1, DAB1, GDPD5, TCF3	0.865
BP	GO:0018108	peptidyl-tyrosine phosphorylation	4	0.04	NTRK3, EPHA4, EPHA7, EPHB2	0.865
BP	GO:0008045	motor neuron axon guidance	3	0.0412	EPHA4, LHX1, FOXP1	0.854
BP	GO:0060309	elastin catabolic process	2	0.0431	CELA1	0.849
BP	GO:0045065	cytotoxic T cell differentiation	2	0.0431	CD8A, LOC771804	0.849
BP	GO:0051965	positive regulation of synapse assembly	4	0.0492	NTRK3, BAI1, LOC100857927, EPHB2	0.87
CC	GO:0005882	intermediate filament	10	0.000565	LOC107055229, LOC107055230, LOC100859830, LOC425854, LOC107055225, LOC107055231, LOC107052810, LOC107055232, LOC769926, LOC107052812	0.0942
CC	GO:0031226	intrinsic component of plasma membrane	3	0.018	TGM2, TLR2B, TLR2A	0.795
CC	GO:0005886	plasma membrane	33	0.0246	CPLX3, HRAS, RAB5B, ATP10B, PCDHA2, ADCY5, EFNA2, CD247, FGF13, NBEA, LOC107054704, WBP4, EPHB2, TPCN2, AGTR1, PRMT8, PCDHA12, YF6, EPB41, STX2, CNTN5, ABCB6, KCTD7, LRRC16A, LOC100858581, EPHA4, CBLB, TENM1, NEDD4, BCORL1, TENM2, ARSA, TLR2A	0.767
CC	GO:0005635	nuclear envelope	5	0.036	WDFY3, MAD1L1, LOC428505, NEMP1, POLA1	0.799
CC	GO:0005856	cytoskeleton	6	0.0437	ACTG2, GPHN, EPB41L1, EPB41, TENM1, MVP	0.791
MF	GO:0005200	structural constituent of cytoskeleton	14	1.03e-05	LOC107055229, EPB41, LOC425854, LOC100859830, LOC107055225, EPB41L1, TUBA8A, LOC107055230, TUBA8B, LOC107055231, LOC107052810, LOC107055232, LOC769926, LOC107052812	0.00256
MF	GO:0003700	transcription factor activity, sequence-specific DNA binding	16	0.00236	IKZF2, SOX21, HOXB3, HOXB2, HOXB7, LHX1, HOXB8, ZNF302, POU2F1, TFAP2A, FOXC1, ID3, ST18, NR5A2, TCF3, ZNF606	0.254
MF	GO:0043565	sequence-specific DNA binding	16	0.00279	SOX21, GSC2, PRDM16, FOXP1, HOXB3, DLX3, HOXB1, HOXB2, HOXB7, LHX1, HOXB8, POU2F1, TFAP2A, FOXC1, FOXB1, NR5A2	0.206
MF	GO:0016491	oxidoreductase activity	7	0.0091	LOC425137, LOC107053269, AKR1B1L, PYROXD2, LOC772271, ADH6, ZADH2	0.433
MF	GO:0016757	transferase activity, transferring glycosyl groups	4	0.0119	GYLTL1B, GTDC1, DDOST, GALNT9	0.447
MF	GO:0004888	transmembrane signaling receptor activity	4	0.0339	CD247, FCER1G, TLR2B, TLR2A	0.76
MF	GO:0003823	antigen binding	3	0.035	LOC100858581, LOC107054704, YF6	0.717
KEGG PATHWAY	gga00982	Drug metabolism - cytochrome P450	4	0.0179	LOC428812, ADH6, ALDH3B1, MGST2	0.807
KEGG PATHWAY	gga00051	Fructose and mannose metabolism	4	0.0216	LOC425137, GMDS, AKR1B1L, HK3	0.63
KEGG PATHWAY	gga00980	Metabolism of xenobiotics by cytochrome P450	4	0.0236	LOC428812, ADH6, ALDH3B1, MGST2	0.515
KEGG PATHWAY	gga00350	Tyrosine metabolism	4	0.0236	THL, LOC428812, ADH6, ALDH3B1	0.515
KEGG PATHWAY	gga00360	Phenylalanine metabolism	3	0.0311	LOC428812, PAH, ALDH3B1	0.513

## Sheet: Supplementary Table 5
Supplementary Table 5. QTL annotation of CNVRs.
CNVRs				QTLs
CNVR	Chr	Start	End	Chr	Start	End	ID	Name	Type
CNVR7	1	2833500	2848800	1	2095900	3104645	95419	Body weight	Production_QTL
CNVR8	1	2839800	2846100	1	2095900	3104645	95419	Body weight	Production_QTL
CNVR23	1	31599000	31603500	1	31514282	32835659	157159	Breast muscle pH	Production_QTL
CNVR24	1	31617900	31622100	1	31514282	32835659	157159	Breast muscle pH	Production_QTL
CNVR25	1	31901700	31920900	1	31514282	32835659	157159	Breast muscle pH	Production_QTL
CNVR26	1	32411400	32424300	1	31514282	32835659	157159	Breast muscle pH	Production_QTL
CNVR30	1	43096200	43098900	1	42161807	43108156	24938	Yolk weight	Production_QTL
CNVR30	1	43096200	43098900	1	42487597	47177056	95427	Breast muscle percentage	Production_QTL
CNVR31	1	43101900	43136700	1	42161807	43108156	24938	Yolk weight	Production_QTL
CNVR31	1	43101900	43136700	1	42487597	47177056	95427	Breast muscle percentage	Production_QTL
CNVR32	1	43170600	43178100	1	42487597	47177056	95427	Breast muscle percentage	Production_QTL
CNVR33	1	46266000	46278600	1	42487597	47177056	95427	Breast muscle percentage	Production_QTL
CNVR34	1	55113300	55136400	1	51249128	55259649	96627	Duodenum weight	Production_QTL
CNVR35	1	55167900	55184100	1	51249128	55259649	96627	Duodenum weight	Production_QTL
CNVR46	1	65890800	65902800	1	63573401	65944409	57879	Eggshell strength	Production_QTL
CNVR46	1	65890800	65902800	1	64274224	66670836	57880	Eggshell strength	Production_QTL
CNVR46	1	65890800	65902800	1	64817043	67411534	57900	Eggshell weight	Production_QTL
CNVR47	1	67312200	67319700	1	64817043	67411534	57900	Eggshell weight	Production_QTL
CNVR48	1	67337400	67348800	1	64817043	67411534	57900	Eggshell weight	Production_QTL
CNVR55	1	78102900	78124500	1	77524114	78504714	95396	Body temperature	Health_QTL
CNVR56	1	78116100	78132600	1	77524114	78504714	95396	Body temperature	Health_QTL
CNVR59	1	83010600	83023200	1	82704563	83636678	24943	Yolk weight	Production_QTL
CNVR95	1	130935300	130940100	1	129690857	131687460	95410	Body weight (28 days)	Production_QTL
CNVR95	1	130935300	130940100	1	130688094	131687460	95403	Body weight (21 days)	Production_QTL
CNVR111	1	145782000	145784400	1	145728258	147459365	157161	Breast muscle pH	Production_QTL
CNVR112	1	146417400	146441100	1	145728258	147459365	157161	Breast muscle pH	Production_QTL
CNVR113	1	146621400	146641800	1	145728258	147459365	157161	Breast muscle pH	Production_QTL
CNVR130	1	168429300	168445200	1	167684273	170429881	170431	Liver weight	Production_QTL
CNVR131	1	169866300	169886700	1	167684273	170429881	170431	Liver weight	Production_QTL
CNVR169	2	41519400	41523000	2	40663655	41740674	135692	Body weight (hatch)	Production_QTL
CNVR173	2	46116000	46119900	2	44578160	48584337	95404	Body weight (21 days)	Production_QTL
CNVR173	2	46116000	46119900	2	45583370	46578673	95412	Body weight (28 days)	Production_QTL
CNVR186	2	61003800	61011600	2	60148832	61017743	24970	Yolk weight	Production_QTL
CNVR191	2	69276300	69282300	2	68724706	70032818	157165	Breast muscle pH	Production_QTL
CNVR208	2	84311100	84318000	2	84018202	84985619	24917	Albumen height	Production_QTL
CNVR208	2	84311100	84318000	2	84018202	84985619	24921	Albumen height	Production_QTL
CNVR214	2	92380800	92387100	2	91974519	93901297	157210	Breast muscle pH	Production_QTL
CNVR215	2	93462300	93469500	2	91974519	93901297	157210	Breast muscle pH	Production_QTL
CNVR227	2	111925500	111928200	2	111874251	112725836	135693	Body weight (28 days)	Production_QTL
CNVR227	2	111925500	111928200	2	111874251	112725836	135694	Body weight (56 days)	Production_QTL
CNVR227	2	111925500	111928200	2	111874251	112725836	135695	Body weight (112 days)	Production_QTL
CNVR227	2	111925500	111928200	2	111874251	112725836	135696	Shank length	Production_QTL
CNVR232	2	117753600	117769500	2	116094262	118103669	96628	Ileum weight	Production_QTL
CNVR233	2	120335100	120344700	2	118779538	121679302	157166	Breast muscle pH	Production_QTL
CNVR258	3	745800	756300	3	426625	1313845	135699	Comb area	Exterior_QTL
CNVR259	3	9708000	9743100	3	8995145	10102326	165406	Tibia breaking strength	Production_QTL
CNVR259	3	9708000	9743100	3	7960285	11623917	96629	Duodenum length	Production_QTL
CNVR271	3	41899200	41907300	3	40294349	42270023	157211	Breast muscle pH	Production_QTL
CNVR273	3	50138400	50146200	3	48835040	51520696	157169	Breast muscle pH	Production_QTL
CNVR284	3	70452300	70454400	3	69490403	70769486	140464	Eggshell strength	Production_QTL
CNVR290	3	80412900	80423700	3	80115616	81092854	140465	Eggshell strength	Production_QTL
CNVR290	3	80412900	80423700	3	80115616	81092854	140470	Eggshell stiffness	Production_QTL
CNVR290	3	80412900	80423700	3	80115616	81092854	140471	Eggshell stiffness	Production_QTL
CNVR291	3	81384000	81385800	3	80656286	81391767	30856	Glucose level	Physiology_QTL
CNVR294	3	86145000	86158800	3	85356860	87242706	157172	Breast muscle pH	Production_QTL
CNVR295	3	86695800	86704200	3	85356860	87242706	157172	Breast muscle pH	Production_QTL
CNVR296	3	86913000	86923800	3	85356860	87242706	157172	Breast muscle pH	Production_QTL
CNVR304	3	106063500	106086600	3	105614117	106681688	30857	Body weight (35 days)	Production_QTL
CNVR304	3	106063500	106086600	3	105687794	106659326	24983	Body weight	Production_QTL
CNVR308	4	4857900	4881000	4	4118221	5712981	30858	Pectoralis major weight	Production_QTL
CNVR308	4	4857900	4881000	4	4118221	5712981	30859	Breast muscle percentage	Production_QTL
CNVR324	4	50141100	50159400	4	49868249	50814872	24971	Yolk weight	Production_QTL
CNVR342	4	76677600	76696200	4	76449391	77065738	170432	Liver weight	Production_QTL
CNVR342	4	76677600	76696200	4	76449391	77065738	170435	Gizzard weight	Production_QTL
CNVR342	4	76677600	76696200	4	76449391	77205038	170434	Proventriculus weight	Production_QTL
CNVR342	4	76677600	76696200	4	76450114	77924330	57901	Eggshell weight	Production_QTL
CNVR342	4	76677600	76696200	4	76507052	77727309	30860	Body weight (49 days)	Production_QTL
CNVR342	4	76677600	76696200	4	75368450	77010095	126575	Body weight (70 days)	Production_QTL
CNVR342	4	76677600	76696200	4	75368450	77010095	126576	Body weight (105 days)	Production_QTL
CNVR342	4	76677600	76696200	4	75368450	77010095	126577	Body weight (140 days)	Production_QTL
CNVR342	4	76677600	76696200	4	75368450	77010095	126579	Growth (70-105 days)	Production_QTL
CNVR342	4	76677600	76696200	4	75368450	77010095	126578	Growth (35-70 days)	Production_QTL
CNVR342	4	76677600	76696200	4	75368450	77010095	126580	Carcass weight	Production_QTL
CNVR342	4	76677600	76696200	4	75368450	77010095	126581	Head weight	Production_QTL
CNVR342	4	76677600	76696200	4	75368450	77010095	126582	Wing weight	Production_QTL
CNVR342	4	76677600	76696200	4	75368450	77010095	126583	Drumstick and thigh muscle weight	Production_QTL
CNVR342	4	76677600	76696200	4	75368450	77010095	126584	Breast muscle weight	Production_QTL
CNVR343	4	77847300	77856000	4	76450114	77924330	57901	Eggshell weight	Production_QTL
CNVR343	4	77847300	77856000	4	77727309	78694923	30861	Body weight (35 days)	Production_QTL
CNVR361	5	2539800	2569800	5	1959265	2927519	95415	Body weight (28 days)	Production_QTL
CNVR362	5	2544300	2567400	5	1959265	2927519	95415	Body weight (28 days)	Production_QTL
CNVR363	5	2612700	2620200	5	1959265	2927519	95415	Body weight (28 days)	Production_QTL
CNVR364	5	4331700	4336200	5	3970522	4892651	95416	Body weight (28 days)	Production_QTL
CNVR365	5	6310500	6328500	5	5000487	6549732	64536	Feed intake	Production_QTL
CNVR366	5	6332100	6334500	5	5000487	6549732	64536	Feed intake	Production_QTL
CNVR367	5	6380100	6385200	5	5000487	6549732	64536	Feed intake	Production_QTL
CNVR368	5	7057200	7076400	5	6570484	7547127	64537	Feed intake	Production_QTL
CNVR375	5	20667000	20670000	5	20133297	21384953	157177	Breast muscle pH	Production_QTL
CNVR379	5	29253900	29264400	5	28673701	29366436	157179	Breast muscle pH	Production_QTL
CNVR399	6	10376100	10383000	6	7996326	12167292	135883	Tibia dry matter content	Production_QTL
CNVR399	6	10376100	10383000	6	7996326	12561890	135879	Tibia bone mineral content	Production_QTL
CNVR400	6	11101500	11103300	6	7996326	12167292	135883	Tibia dry matter content	Production_QTL
CNVR400	6	11101500	11103300	6	7996326	12561890	135879	Tibia bone mineral content	Production_QTL
CNVR402	6	19494000	19511400	6	17458854	21443796	95406	Body weight (21 days)	Production_QTL
CNVR403	6	19674900	19698300	6	17458854	21443796	95406	Body weight (21 days)	Production_QTL
CNVR406	6	31354200	31369800	6	30561761	31456454	24981	Age at sexual maturity	Production_QTL
CNVR406	6	31354200	31369800	6	29169815	31665868	96636	Breast muscle weight	Production_QTL
CNVR412	7	9414600	9429300	7	9323952	10389485	30866	Pectoralis minor weight	Production_QTL
CNVR413	7	9758400	9779100	7	9323952	10389485	30866	Pectoralis minor weight	Production_QTL
CNVR417	7	17267700	17284500	7	17223994	20703649	37930	Comb shape	Exterior_QTL
CNVR418	7	17634600	17648100	7	17223994	20703649	37930	Comb shape	Exterior_QTL
CNVR419	7	20127300	20140500	7	17223994	20703649	37930	Comb shape	Exterior_QTL
CNVR422	7	24711000	24731400	7	24640967	28983232	96679	Intestine weight/length ratio	Production_QTL
CNVR423	7	25412400	25429500	7	24640967	28983232	96679	Intestine weight/length ratio	Production_QTL
CNVR424	7	27201300	27220800	7	24640967	28983232	96679	Intestine weight/length ratio	Production_QTL
CNVR425	7	27484800	27490200	7	24640967	28983232	96679	Intestine weight/length ratio	Production_QTL
CNVR427	7	33288300	33300600	7	32133384	34329867	96638	Duodenum length	Production_QTL
CNVR429	8	1665600	1680600	8	12949	3873217	96639	Ileum weight	Production_QTL
CNVR429	8	1665600	1680600	8	1009060	2011448	64515	Body weight (36 days)	Production_QTL
CNVR429	8	1665600	1680600	8	1009060	2011448	64521	Body weight (46 days)	Production_QTL
CNVR430	8	8084100	8094000	8	8018303	8405519	157181	Breast muscle pH	Production_QTL
CNVR431	8	8098800	8100600	8	8018303	8405519	157181	Breast muscle pH	Production_QTL
CNVR438	8	27736500	27765900	8	27320551	29297449	157213	Breast muscle pH	Production_QTL
CNVR441	9	3132900	3149700	9	2990207	3959542	24951	Albumen height	Production_QTL
CNVR442	9	3373200	3405600	9	2990207	3959542	24951	Albumen height	Production_QTL
CNVR443	9	3379800	3394500	9	2990207	3959542	24951	Albumen height	Production_QTL
CNVR444	9	3395100	3405600	9	2990207	3959542	24951	Albumen height	Production_QTL
CNVR445	9	3818700	3822600	9	2990207	3959542	24951	Albumen height	Production_QTL
CNVR446	9	3920400	3932100	9	2990207	3959542	24951	Albumen height	Production_QTL
CNVR447	9	3922500	3961200	9	2990207	3959542	24951	Albumen height	Production_QTL
CNVR453	9	18425700	18430200	9	18382877	18479085	157184	Breast muscle pH	Production_QTL
CNVR458	10	5180700	5190900	10	4438870	5438209	95422	Body weight	Production_QTL
CNVR460	10	7475700	7508400	10	7000336	7998549	160521	Abdominal fat weight	Production_QTL
CNVR460	10	7475700	7508400	10	7000336	7998549	160526	Abdominal fat percentage	Production_QTL
CNVR461	10	7716900	7738200	10	7000336	7998549	160521	Abdominal fat weight	Production_QTL
CNVR461	10	7716900	7738200	10	7000336	7998549	160526	Abdominal fat percentage	Production_QTL
CNVR467	10	14471700	14486700	10	14186112	14713378	30874	Abdominal fat weight	Production_QTL
CNVR475	11	11476800	11482800	11	10974586	14656418	96641	Jejunum weight	Production_QTL
CNVR475	11	11476800	11482800	11	11465453	11788261	30875	Body temperature	Health_QTL
CNVR476	11	12017400	12024900	11	10974586	14656418	96641	Jejunum weight	Production_QTL
CNVR476	11	12017400	12024900	11	11744741	14765393	157214	Breast muscle pH	Production_QTL
CNVR477	11	12454500	12459300	11	10974586	14656418	96641	Jejunum weight	Production_QTL
CNVR477	11	12454500	12459300	11	11744741	14765393	157214	Breast muscle pH	Production_QTL
CNVR478	11	12597600	12603300	11	10974586	14656418	96641	Jejunum weight	Production_QTL
CNVR478	11	12597600	12603300	11	11744741	14765393	157214	Breast muscle pH	Production_QTL
CNVR479	11	13717500	13737000	11	10974586	14656418	96641	Jejunum weight	Production_QTL
CNVR479	11	13717500	13737000	11	11744741	14765393	157214	Breast muscle pH	Production_QTL
CNVR480	11	13773000	13787700	11	10974586	14656418	96641	Jejunum weight	Production_QTL
CNVR480	11	13773000	13787700	11	11744741	14765393	157214	Breast muscle pH	Production_QTL
CNVR481	11	13933200	13970400	11	10974586	14656418	96641	Jejunum weight	Production_QTL
CNVR481	11	13933200	13970400	11	11744741	14765393	157214	Breast muscle pH	Production_QTL
CNVR482	11	15873300	15885000	11	14890975	17334330	96618	Excreta nitrogen/phosphorus ratio	Physiology_QTL
CNVR483	11	16838400	16850100	11	14890975	17334330	96618	Excreta nitrogen/phosphorus ratio	Physiology_QTL
CNVR485	12	558900	562200	12	127638	2126660	127124	Feathered feet	Exterior_QTL
CNVR486	12	1062900	1069800	12	127638	2126660	127124	Feathered feet	Exterior_QTL
CNVR487	12	1063200	1087800	12	127638	2126660	127124	Feathered feet	Exterior_QTL
CNVR488	12	1082700	1087800	12	127638	2126660	127124	Feathered feet	Exterior_QTL
CNVR489	12	1098300	1102500	12	127638	2126660	127124	Feathered feet	Exterior_QTL
CNVR490	12	1116900	1133700	12	127638	2126660	127124	Feathered feet	Exterior_QTL
CNVR491	12	1134900	1161600	12	127638	2126660	127124	Feathered feet	Exterior_QTL
CNVR492	12	1154700	1161600	12	127638	2126660	127124	Feathered feet	Exterior_QTL
CNVR493	12	2257800	2271300	12	2214522	3154517	24926	Eggshell color	Production_QTL
CNVR493	12	2257800	2271300	12	2214522	3154517	24934	Eggshell color	Production_QTL
CNVR493	12	2257800	2271300	12	2214522	3154517	24975	Egg production rate	Production_QTL
CNVR494	12	2704800	2714700	12	2214522	3154517	24926	Eggshell color	Production_QTL
CNVR494	12	2704800	2714700	12	2214522	3154517	24934	Eggshell color	Production_QTL
CNVR494	12	2704800	2714700	12	2214522	3154517	24975	Egg production rate	Production_QTL
CNVR494	12	2704800	2714700	12	2332254	5595052	96642	Breast muscle weight	Production_QTL
CNVR494	12	2704800	2714700	12	2702272	3283044	135707	Shank length	Production_QTL
CNVR495	12	3123300	3134100	12	2214522	3154517	24926	Eggshell color	Production_QTL
CNVR495	12	3123300	3134100	12	2214522	3154517	24934	Eggshell color	Production_QTL
CNVR495	12	3123300	3134100	12	2214522	3154517	24975	Egg production rate	Production_QTL
CNVR495	12	3123300	3134100	12	2332254	5595052	96642	Breast muscle weight	Production_QTL
CNVR495	12	3123300	3134100	12	2702272	3283044	135707	Shank length	Production_QTL
CNVR496	12	5113800	5122500	12	2332254	5595052	96642	Breast muscle weight	Production_QTL
CNVR497	12	11037600	11054400	12	10490466	11137964	135708	Antibody titer to SRBC antigen	Health_QTL
CNVR497	12	11037600	11054400	12	10796360	11156696	157190	Breast muscle pH	Production_QTL
CNVR499	12	16265100	16281300	12	16261715	17794038	71174	Blood potassium level	Physiology_QTL
CNVR508	13	1724100	1732200	13	1467325	4738749	157215	Breast muscle pH	Production_QTL
CNVR509	13	1731300	1767600	13	1467325	4738749	157215	Breast muscle pH	Production_QTL
CNVR510	13	1756200	1787700	13	1467325	4738749	157215	Breast muscle pH	Production_QTL
CNVR511	13	1784400	1822800	13	1467325	4738749	157215	Breast muscle pH	Production_QTL
CNVR512	13	1785600	1792500	13	1467325	4738749	157215	Breast muscle pH	Production_QTL
CNVR513	13	1797000	1802100	13	1467325	4738749	157215	Breast muscle pH	Production_QTL
CNVR514	13	3736500	3750300	13	1467325	4738749	157215	Breast muscle pH	Production_QTL
CNVR514	13	3736500	3750300	13	3002617	3998616	160522	Abdominal fat weight	Production_QTL
CNVR514	13	3736500	3750300	13	3002617	3998616	160527	Abdominal fat percentage	Production_QTL
CNVR514	13	3736500	3750300	13	3067062	7236752	147741	Testes percentage	Reproduction_QTL
CNVR515	13	4930200	4949400	13	3067062	7236752	147741	Testes percentage	Reproduction_QTL
CNVR516	13	5267700	5281500	13	3067062	7236752	147741	Testes percentage	Reproduction_QTL
CNVR518	13	10310400	10327800	13	9083535	12423603	157216	Breast muscle pH	Production_QTL
CNVR519	13	11084100	11096700	13	9083535	12423603	157216	Breast muscle pH	Production_QTL
CNVR520	13	15291000	15314400	13	13310922	15870296	127125	Feathered feet	Exterior_QTL
CNVR520	13	15291000	15314400	13	14969263	17024336	96643	Breast muscle weight	Production_QTL
CNVR524	14	4008000	4024800	14	3015033	4008517	95401	Body temperature	Health_QTL
CNVR524	14	4008000	4024800	14	3015033	5033869	95397	Body temperature	Health_QTL
CNVR524	14	4008000	4024800	14	3531304	4269723	135712	Body weight (56 days)	Production_QTL
CNVR524	14	4008000	4024800	14	3719181	4269723	135713	Shank length	Production_QTL
CNVR524	14	4008000	4024800	14	4020862	4994744	24974	Egg production rate	Production_QTL
CNVR526	14	14313900	14321100	14	14277138	14990913	24976	Egg production rate	Production_QTL
CNVR527	14	14804100	14814300	14	14277138	14990913	24976	Egg production rate	Production_QTL
CNVR527	14	14804100	14814300	14	14443050	14996320	157199	Breast muscle pH	Production_QTL
CNVR534	15	7567500	7580100	15	6475791	10011154	96644	Ileum length	Production_QTL
CNVR535	15	7908000	7919700	15	6475791	10011154	96644	Ileum length	Production_QTL
CNVR536	15	10862400	10872900	15	10051774	11060150	95428	Breast muscle percentage	Production_QTL
CNVR559	17	8129700	8152200	17	6849442	9763118	157217	Breast muscle pH	Production_QTL
CNVR559	17	8129700	8152200	17	7484841	8479760	64530	Feed conversion ratio	Production_QTL
CNVR561	18	402900	431700	18	114053	2097253	96649	Ileum weight	Production_QTL
CNVR561	18	402900	431700	18	114053	2097253	96650	Ileum weight	Production_QTL
CNVR562	18	1870800	1879800	18	114053	2097253	96649	Ileum weight	Production_QTL
CNVR562	18	1870800	1879800	18	114053	2097253	96650	Ileum weight	Production_QTL
CNVR563	18	1907100	1918200	18	114053	2097253	96649	Ileum weight	Production_QTL
CNVR563	18	1907100	1918200	18	114053	2097253	96650	Ileum weight	Production_QTL
CNVR564	18	1917900	1922400	18	114053	2097253	96649	Ileum weight	Production_QTL
CNVR564	18	1917900	1922400	18	114053	2097253	96650	Ileum weight	Production_QTL
CNVR565	18	1928400	1947000	18	114053	2097253	96649	Ileum weight	Production_QTL
CNVR565	18	1928400	1947000	18	114053	2097253	96650	Ileum weight	Production_QTL
CNVR567	18	8990700	9018900	18	6271590	10846522	96652	Jejunum length	Production_QTL
CNVR568	19	307800	318900	19	19077	1073552	96620	pH of digestive tract contents	Physiology_QTL
CNVR568	19	307800	318900	19	19077	1225366	64564	Feed intake	Production_QTL
CNVR568	19	307800	318900	19	19077	1471674	96655	Body weight (14 days)	Production_QTL
CNVR568	19	307800	318900	19	19077	1888024	96654	Body weight (9 days)	Production_QTL
CNVR568	19	307800	318900	19	19077	1995661	64566	Residual feed intake	Production_QTL
CNVR568	19	307800	318900	19	19077	2396397	64565	Dry matter intake	Production_QTL
CNVR568	19	307800	318900	19	19077	3471999	96621	Excreta weight	Physiology_QTL
CNVR569	19	1432200	1435200	19	1252892	1724596	30876	Shank diameter	Production_QTL
CNVR569	19	1432200	1435200	19	19077	1471674	96655	Body weight (14 days)	Production_QTL
CNVR569	19	1432200	1435200	19	19077	1888024	96654	Body weight (9 days)	Production_QTL
CNVR569	19	1432200	1435200	19	19077	1995661	64566	Residual feed intake	Production_QTL
CNVR569	19	1432200	1435200	19	19077	2396397	64565	Dry matter intake	Production_QTL
CNVR569	19	1432200	1435200	19	19077	3471999	96621	Excreta weight	Physiology_QTL
CNVR569	19	1432200	1435200	19	989272	1971918	64539	Feed intake	Production_QTL
CNVR570	19	1954800	1962900	19	19077	1995661	64566	Residual feed intake	Production_QTL
CNVR570	19	1954800	1962900	19	19077	2396397	64565	Dry matter intake	Production_QTL
CNVR570	19	1954800	1962900	19	19077	3471999	96621	Excreta weight	Physiology_QTL
CNVR570	19	1954800	1962900	19	989272	1971918	64539	Feed intake	Production_QTL
CNVR571	19	2471100	2483700	19	19077	3471999	96621	Excreta weight	Physiology_QTL
CNVR571	19	2471100	2483700	19	1984013	2970344	64535	Growth (39-46 days)	Production_QTL
CNVR571	19	2471100	2483700	19	1984013	2970344	64540	Feed intake	Production_QTL
CNVR572	19	4707300	4713000	19	3360251	6386932	64567	Feed intake	Production_QTL
CNVR572	19	4707300	4713000	19	4156609	6854379	64568	Feed intake	Production_QTL
CNVR572	19	4707300	4713000	19	4636344	6588374	96656	Duodenum length	Production_QTL
CNVR572	19	4707300	4713000	19	4636344	6854379	96657	Gizzard weight	Production_QTL
CNVR573	19	5010600	5018400	19	3360251	6386932	64567	Feed intake	Production_QTL
CNVR573	19	5010600	5018400	19	4156609	6854379	64568	Feed intake	Production_QTL
CNVR573	19	5010600	5018400	19	4636344	6588374	96656	Duodenum length	Production_QTL
CNVR573	19	5010600	5018400	19	4636344	6854379	96657	Gizzard weight	Production_QTL
CNVR574	19	6052800	6070200	19	3360251	6386932	64567	Feed intake	Production_QTL
CNVR574	19	6052800	6070200	19	4156609	6854379	64568	Feed intake	Production_QTL
CNVR574	19	6052800	6070200	19	4636344	6588374	96656	Duodenum length	Production_QTL
CNVR574	19	6052800	6070200	19	4636344	6854379	96657	Gizzard weight	Production_QTL
CNVR575	19	8401500	8422200	19	6988576	9878094	71126	Abdominal fat percentage	Production_QTL
CNVR575	19	8401500	8422200	19	7076522	9785278	96658	Ileum weight	Production_QTL
CNVR575	19	8401500	8422200	19	8112998	9785278	96659	Jejunum length	Production_QTL
CNVR576	19	8821200	8823000	19	6988576	9878094	71126	Abdominal fat percentage	Production_QTL
CNVR576	19	8821200	8823000	19	7076522	9785278	96658	Ileum weight	Production_QTL
CNVR576	19	8821200	8823000	19	8112998	9785278	96659	Jejunum length	Production_QTL
CNVR582	21	1219500	1233900	21	965128	4357060	96660	Gizzard weight	Production_QTL
CNVR583	21	5995500	6020100	21	5001208	6024257	95423	Body weight	Production_QTL
CNVR583	21	5995500	6020100	21	5501540	6797805	96661	Ileum length	Production_QTL
CNVR584	21	6786900	6803100	21	5501540	6797805	96661	Ileum length	Production_QTL
CNVR585	22	2265300	2276700	22	1609384	2292514	96664	Gizzard weight	Production_QTL
CNVR586	22	2842800	2854500	22	2292514	3975218	96665	Duodenum length	Production_QTL
CNVR587	22	4652400	4656300	22	3709326	4675066	96666	Abdominal fat weight	Production_QTL
CNVR593	25	783000	791700	25	9486	2380557	127119	Wattles weight	Exterior_QTL
CNVR593	25	783000	791700	25	9486	2577999	127116	Comb weight	Exterior_QTL
CNVR594	25	795000	799500	25	9486	2380557	127119	Wattles weight	Exterior_QTL
CNVR594	25	795000	799500	25	9486	2577999	127116	Comb weight	Exterior_QTL
CNVR595	25	1598100	1624200	25	9486	2380557	127119	Wattles weight	Exterior_QTL
CNVR595	25	1598100	1624200	25	9486	2577999	127116	Comb weight	Exterior_QTL
CNVR595	25	1598100	1624200	25	1211992	2613438	96668	Ileum weight	Production_QTL
CNVR596	25	1830900	1836600	25	9486	2380557	127119	Wattles weight	Exterior_QTL
CNVR596	25	1830900	1836600	25	9486	2577999	127116	Comb weight	Exterior_QTL
CNVR596	25	1830900	1836600	25	1211992	2613438	96668	Ileum weight	Production_QTL
CNVR597	25	1986900	2001900	25	9486	2380557	127119	Wattles weight	Exterior_QTL
CNVR597	25	1986900	2001900	25	9486	2577999	127116	Comb weight	Exterior_QTL
CNVR597	25	1986900	2001900	25	1211992	2613438	96668	Ileum weight	Production_QTL
CNVR598	25	1986900	1992900	25	9486	2380557	127119	Wattles weight	Exterior_QTL
CNVR598	25	1986900	1992900	25	9486	2577999	127116	Comb weight	Exterior_QTL
CNVR598	25	1986900	1992900	25	1211992	2613438	96668	Ileum weight	Production_QTL
CNVR599	25	2556300	2565300	25	9486	2577999	127116	Comb weight	Exterior_QTL
CNVR599	25	2556300	2565300	25	1211992	2613438	96668	Ileum weight	Production_QTL
CNVR600	25	2566500	2573100	25	9486	2577999	127116	Comb weight	Exterior_QTL
CNVR600	25	2566500	2573100	25	1211992	2613438	96668	Ileum weight	Production_QTL
CNVR601	25	2573400	2590800	25	9486	2577999	127116	Comb weight	Exterior_QTL
CNVR601	25	2573400	2590800	25	1211992	2613438	96668	Ileum weight	Production_QTL
CNVR603	26	1186500	1199400	26	58444	2538399	64571	Feed conversion ratio	Production_QTL
CNVR603	26	1186500	1199400	26	708725	2759062	96669	Duodenum weight	Production_QTL
CNVR603	26	1186500	1199400	26	1002598	1999851	160524	Abdominal fat weight	Production_QTL
CNVR603	26	1186500	1199400	26	1002598	1999851	160528	Abdominal fat percentage	Production_QTL
CNVR603	26	1186500	1199400	26	1018654	2150980	24957	Eggshell color	Production_QTL
CNVR604	26	1350900	1366500	26	58444	2538399	64571	Feed conversion ratio	Production_QTL
CNVR604	26	1350900	1366500	26	708725	2759062	96669	Duodenum weight	Production_QTL
CNVR604	26	1350900	1366500	26	1002598	1999851	160524	Abdominal fat weight	Production_QTL
CNVR604	26	1350900	1366500	26	1002598	1999851	160528	Abdominal fat percentage	Production_QTL
CNVR604	26	1350900	1366500	26	1018654	2150980	24957	Eggshell color	Production_QTL
CNVR605	26	4414800	4423800	26	4236753	4482369	135725	Comb area	Exterior_QTL
CNVR605	26	4414800	4423800	26	3418422	4745448	96670	Ileum length	Production_QTL
CNVR605	26	4414800	4423800	26	3809340	4529515	96671	Jejunum length	Production_QTL
CNVR606	26	4415100	4418400	26	4236753	4482369	135725	Comb area	Exterior_QTL
CNVR606	26	4415100	4418400	26	3418422	4745448	96670	Ileum length	Production_QTL
CNVR606	26	4415100	4418400	26	3809340	4529515	96671	Jejunum length	Production_QTL
CNVR607	26	4419900	4423200	26	4236753	4482369	135725	Comb area	Exterior_QTL
CNVR607	26	4419900	4423200	26	3418422	4745448	96670	Ileum length	Production_QTL
CNVR607	26	4419900	4423200	26	3809340	4529515	96671	Jejunum length	Production_QTL
CNVR609	27	60900	64800	27	4208	3233916	127122	Wattles length	Exterior_QTL
CNVR609	27	60900	64800	27	4208	4822685	127120	Wattles weight	Exterior_QTL
CNVR610	27	69000	73800	27	4208	3233916	127122	Wattles length	Exterior_QTL
CNVR610	27	69000	73800	27	4208	4822685	127120	Wattles weight	Exterior_QTL
CNVR611	27	126300	135000	27	4208	3233916	127122	Wattles length	Exterior_QTL
CNVR611	27	126300	135000	27	4208	4822685	127120	Wattles weight	Exterior_QTL
CNVR612	27	210000	213900	27	4208	3233916	127122	Wattles length	Exterior_QTL
CNVR612	27	210000	213900	27	4208	4822685	127120	Wattles weight	Exterior_QTL
CNVR612	27	210000	213900	27	178959	1248651	64572	Feed conversion ratio	Production_QTL
CNVR612	27	210000	213900	27	178959	3087569	96624	pH of digestive tract contents	Physiology_QTL
CNVR613	27	226200	236100	27	4208	3233916	127122	Wattles length	Exterior_QTL
CNVR613	27	226200	236100	27	4208	4822685	127120	Wattles weight	Exterior_QTL
CNVR613	27	226200	236100	27	178959	1248651	64572	Feed conversion ratio	Production_QTL
CNVR613	27	226200	236100	27	178959	3087569	96624	pH of digestive tract contents	Physiology_QTL
CNVR614	27	227700	231900	27	4208	3233916	127122	Wattles length	Exterior_QTL
CNVR614	27	227700	231900	27	4208	4822685	127120	Wattles weight	Exterior_QTL
CNVR614	27	227700	231900	27	178959	1248651	64572	Feed conversion ratio	Production_QTL
CNVR614	27	227700	231900	27	178959	3087569	96624	pH of digestive tract contents	Physiology_QTL
CNVR615	27	282000	286200	27	4208	3233916	127122	Wattles length	Exterior_QTL
CNVR615	27	282000	286200	27	4208	4822685	127120	Wattles weight	Exterior_QTL
CNVR615	27	282000	286200	27	178959	1248651	64572	Feed conversion ratio	Production_QTL
CNVR615	27	282000	286200	27	178959	3087569	96624	pH of digestive tract contents	Physiology_QTL
CNVR616	27	296700	301200	27	4208	3233916	127122	Wattles length	Exterior_QTL
CNVR616	27	296700	301200	27	4208	4822685	127120	Wattles weight	Exterior_QTL
CNVR616	27	296700	301200	27	178959	1248651	64572	Feed conversion ratio	Production_QTL
CNVR616	27	296700	301200	27	178959	3087569	96624	pH of digestive tract contents	Physiology_QTL
CNVR617	27	319800	333300	27	4208	3233916	127122	Wattles length	Exterior_QTL
CNVR617	27	319800	333300	27	4208	4822685	127120	Wattles weight	Exterior_QTL
CNVR617	27	319800	333300	27	178959	1248651	64572	Feed conversion ratio	Production_QTL
CNVR617	27	319800	333300	27	178959	3087569	96624	pH of digestive tract contents	Physiology_QTL
CNVR618	27	322800	328200	27	4208	3233916	127122	Wattles length	Exterior_QTL
CNVR618	27	322800	328200	27	4208	4822685	127120	Wattles weight	Exterior_QTL
CNVR618	27	322800	328200	27	178959	1248651	64572	Feed conversion ratio	Production_QTL
CNVR618	27	322800	328200	27	178959	3087569	96624	pH of digestive tract contents	Physiology_QTL
CNVR619	27	361200	374400	27	4208	3233916	127122	Wattles length	Exterior_QTL
CNVR619	27	361200	374400	27	4208	4822685	127120	Wattles weight	Exterior_QTL
CNVR619	27	361200	374400	27	178959	1248651	64572	Feed conversion ratio	Production_QTL
CNVR619	27	361200	374400	27	178959	3087569	96624	pH of digestive tract contents	Physiology_QTL
CNVR620	27	456600	470400	27	4208	3233916	127122	Wattles length	Exterior_QTL
CNVR620	27	456600	470400	27	4208	4822685	127120	Wattles weight	Exterior_QTL
CNVR620	27	456600	470400	27	178959	1248651	64572	Feed conversion ratio	Production_QTL
CNVR620	27	456600	470400	27	178959	3087569	96624	pH of digestive tract contents	Physiology_QTL
CNVR621	27	465600	471300	27	4208	3233916	127122	Wattles length	Exterior_QTL
CNVR621	27	465600	471300	27	4208	4822685	127120	Wattles weight	Exterior_QTL
CNVR621	27	465600	471300	27	178959	1248651	64572	Feed conversion ratio	Production_QTL
CNVR621	27	465600	471300	27	178959	3087569	96624	pH of digestive tract contents	Physiology_QTL
CNVR622	27	474300	480000	27	4208	3233916	127122	Wattles length	Exterior_QTL
CNVR622	27	474300	480000	27	4208	4822685	127120	Wattles weight	Exterior_QTL
CNVR622	27	474300	480000	27	178959	1248651	64572	Feed conversion ratio	Production_QTL
CNVR622	27	474300	480000	27	178959	3087569	96624	pH of digestive tract contents	Physiology_QTL
CNVR623	27	480000	484500	27	4208	3233916	127122	Wattles length	Exterior_QTL
CNVR623	27	480000	484500	27	4208	4822685	127120	Wattles weight	Exterior_QTL
CNVR623	27	480000	484500	27	178959	1248651	64572	Feed conversion ratio	Production_QTL
CNVR623	27	480000	484500	27	178959	3087569	96624	pH of digestive tract contents	Physiology_QTL
CNVR624	27	548700	568800	27	4208	3233916	127122	Wattles length	Exterior_QTL
CNVR624	27	548700	568800	27	4208	4822685	127120	Wattles weight	Exterior_QTL
CNVR624	27	548700	568800	27	178959	1248651	64572	Feed conversion ratio	Production_QTL
CNVR624	27	548700	568800	27	178959	3087569	96624	pH of digestive tract contents	Physiology_QTL
CNVR625	27	554100	563100	27	4208	3233916	127122	Wattles length	Exterior_QTL
CNVR625	27	554100	563100	27	4208	4822685	127120	Wattles weight	Exterior_QTL
CNVR625	27	554100	563100	27	178959	1248651	64572	Feed conversion ratio	Production_QTL
CNVR625	27	554100	563100	27	178959	3087569	96624	pH of digestive tract contents	Physiology_QTL
CNVR626	27	578700	641700	27	4208	3233916	127122	Wattles length	Exterior_QTL
CNVR626	27	578700	641700	27	4208	4822685	127120	Wattles weight	Exterior_QTL
CNVR626	27	578700	641700	27	178959	1248651	64572	Feed conversion ratio	Production_QTL
CNVR626	27	578700	641700	27	178959	3087569	96624	pH of digestive tract contents	Physiology_QTL
CNVR627	27	581700	596100	27	4208	3233916	127122	Wattles length	Exterior_QTL
CNVR627	27	581700	596100	27	4208	4822685	127120	Wattles weight	Exterior_QTL
CNVR627	27	581700	596100	27	178959	1248651	64572	Feed conversion ratio	Production_QTL
CNVR627	27	581700	596100	27	178959	3087569	96624	pH of digestive tract contents	Physiology_QTL
CNVR628	27	643200	677400	27	4208	3233916	127122	Wattles length	Exterior_QTL
CNVR628	27	643200	677400	27	4208	4822685	127120	Wattles weight	Exterior_QTL
CNVR628	27	643200	677400	27	178959	1248651	64572	Feed conversion ratio	Production_QTL
CNVR628	27	643200	677400	27	178959	3087569	96624	pH of digestive tract contents	Physiology_QTL
CNVR629	27	649500	657000	27	4208	3233916	127122	Wattles length	Exterior_QTL
CNVR629	27	649500	657000	27	4208	4822685	127120	Wattles weight	Exterior_QTL
CNVR629	27	649500	657000	27	178959	1248651	64572	Feed conversion ratio	Production_QTL
CNVR629	27	649500	657000	27	178959	3087569	96624	pH of digestive tract contents	Physiology_QTL
CNVR630	27	671400	680700	27	4208	3233916	127122	Wattles length	Exterior_QTL
CNVR630	27	671400	680700	27	4208	4822685	127120	Wattles weight	Exterior_QTL
CNVR630	27	671400	680700	27	178959	1248651	64572	Feed conversion ratio	Production_QTL
CNVR630	27	671400	680700	27	178959	3087569	96624	pH of digestive tract contents	Physiology_QTL
CNVR631	27	694500	717600	27	4208	3233916	127122	Wattles length	Exterior_QTL
CNVR631	27	694500	717600	27	4208	4822685	127120	Wattles weight	Exterior_QTL
CNVR631	27	694500	717600	27	178959	1248651	64572	Feed conversion ratio	Production_QTL
CNVR631	27	694500	717600	27	178959	3087569	96624	pH of digestive tract contents	Physiology_QTL
CNVR632	27	714600	723300	27	4208	3233916	127122	Wattles length	Exterior_QTL
CNVR632	27	714600	723300	27	4208	4822685	127120	Wattles weight	Exterior_QTL
CNVR632	27	714600	723300	27	178959	1248651	64572	Feed conversion ratio	Production_QTL
CNVR632	27	714600	723300	27	178959	3087569	96624	pH of digestive tract contents	Physiology_QTL
CNVR633	27	744600	750900	27	4208	3233916	127122	Wattles length	Exterior_QTL
CNVR633	27	744600	750900	27	4208	4822685	127120	Wattles weight	Exterior_QTL
CNVR633	27	744600	750900	27	178959	1248651	64572	Feed conversion ratio	Production_QTL
CNVR633	27	744600	750900	27	178959	3087569	96624	pH of digestive tract contents	Physiology_QTL
CNVR634	27	752700	763200	27	4208	3233916	127122	Wattles length	Exterior_QTL
CNVR634	27	752700	763200	27	4208	4822685	127120	Wattles weight	Exterior_QTL
CNVR634	27	752700	763200	27	178959	1248651	64572	Feed conversion ratio	Production_QTL
CNVR634	27	752700	763200	27	178959	3087569	96624	pH of digestive tract contents	Physiology_QTL
CNVR635	27	804300	807000	27	4208	3233916	127122	Wattles length	Exterior_QTL
CNVR635	27	804300	807000	27	4208	4822685	127120	Wattles weight	Exterior_QTL
CNVR635	27	804300	807000	27	178959	1248651	64572	Feed conversion ratio	Production_QTL
CNVR635	27	804300	807000	27	178959	3087569	96624	pH of digestive tract contents	Physiology_QTL
CNVR636	27	1181400	1187700	27	4208	3233916	127122	Wattles length	Exterior_QTL
CNVR636	27	1181400	1187700	27	4208	4822685	127120	Wattles weight	Exterior_QTL
CNVR636	27	1181400	1187700	27	178959	1248651	64572	Feed conversion ratio	Production_QTL
CNVR636	27	1181400	1187700	27	178959	3087569	96624	pH of digestive tract contents	Physiology_QTL
CNVR637	27	2693400	2711400	27	4208	3233916	127122	Wattles length	Exterior_QTL
CNVR637	27	2693400	2711400	27	4208	4822685	127120	Wattles weight	Exterior_QTL
CNVR637	27	2693400	2711400	27	178959	3087569	96624	pH of digestive tract contents	Physiology_QTL
CNVR637	27	2693400	2711400	27	2131805	5167416	127127	Comb weight	Exterior_QTL
CNVR638	27	3183900	3188700	27	4208	3233916	127122	Wattles length	Exterior_QTL
CNVR638	27	3183900	3188700	27	4208	4822685	127120	Wattles weight	Exterior_QTL
CNVR638	27	3183900	3188700	27	2131805	5167416	127127	Comb weight	Exterior_QTL
CNVR638	27	3183900	3188700	27	3000222	3997124	160532	Skin weight	Production_QTL
CNVR638	27	3183900	3188700	27	3000222	3997124	160533	Skin percentage	Production_QTL
CNVR639	27	3202200	3205800	27	4208	3233916	127122	Wattles length	Exterior_QTL
CNVR639	27	3202200	3205800	27	4208	4822685	127120	Wattles weight	Exterior_QTL
CNVR639	27	3202200	3205800	27	2131805	5167416	127127	Comb weight	Exterior_QTL
CNVR639	27	3202200	3205800	27	3000222	3997124	160532	Skin weight	Production_QTL
CNVR639	27	3202200	3205800	27	3000222	3997124	160533	Skin percentage	Production_QTL
CNVR640	27	3796200	3804900	27	4208	4822685	127120	Wattles weight	Exterior_QTL
CNVR640	27	3796200	3804900	27	2131805	5167416	127127	Comb weight	Exterior_QTL
CNVR640	27	3796200	3804900	27	3000222	3997124	160532	Skin weight	Production_QTL
CNVR640	27	3796200	3804900	27	3000222	3997124	160533	Skin percentage	Production_QTL
CNVR641	27	3864900	3870900	27	4208	4822685	127120	Wattles weight	Exterior_QTL
CNVR641	27	3864900	3870900	27	2131805	5167416	127127	Comb weight	Exterior_QTL
CNVR641	27	3864900	3870900	27	3000222	3997124	160532	Skin weight	Production_QTL
CNVR641	27	3864900	3870900	27	3000222	3997124	160533	Skin percentage	Production_QTL
CNVR642	27	3869400	3887100	27	4208	4822685	127120	Wattles weight	Exterior_QTL
CNVR642	27	3869400	3887100	27	2131805	5167416	127127	Comb weight	Exterior_QTL
CNVR642	27	3869400	3887100	27	3000222	3997124	160532	Skin weight	Production_QTL
CNVR642	27	3869400	3887100	27	3000222	3997124	160533	Skin percentage	Production_QTL
CNVR643	27	4148700	4176900	27	4208	4822685	127120	Wattles weight	Exterior_QTL
CNVR643	27	4148700	4176900	27	2131805	5167416	127127	Comb weight	Exterior_QTL
CNVR644	27	4253700	4277700	27	4208	4822685	127120	Wattles weight	Exterior_QTL
CNVR644	27	4253700	4277700	27	2131805	5167416	127127	Comb weight	Exterior_QTL
CNVR645	27	4303800	4310700	27	4208	4822685	127120	Wattles weight	Exterior_QTL
CNVR645	27	4303800	4310700	27	2131805	5167416	127127	Comb weight	Exterior_QTL
CNVR646	27	4388400	4423500	27	4208	4822685	127120	Wattles weight	Exterior_QTL
CNVR646	27	4388400	4423500	27	2131805	5167416	127127	Comb weight	Exterior_QTL
CNVR647	28	30600	39000	28	22952	4274076	127113	Feather-crested head	Exterior_QTL
CNVR648	28	1153800	1158300	28	22952	4274076	127113	Feather-crested head	Exterior_QTL
CNVR649	28	2130900	2162100	28	22952	4274076	127113	Feather-crested head	Exterior_QTL
CNVR649	28	2130900	2162100	28	1493434	2490457	24959	Eggshell color	Production_QTL
CNVR649	28	2130900	2162100	28	2060557	2278355	135727	Body weight (hatch)	Production_QTL
CNVR650	28	2386200	2391000	28	22952	4274076	127113	Feather-crested head	Exterior_QTL
CNVR650	28	2386200	2391000	28	1493434	2490457	24959	Eggshell color	Production_QTL
CNVR651	28	3129600	3150600	28	22952	4274076	127113	Feather-crested head	Exterior_QTL
CNVR652	28	3891300	3893700	28	22952	4274076	127113	Feather-crested head	Exterior_QTL
CNVR653	28	3955800	3961200	28	22952	4274076	127113	Feather-crested head	Exterior_QTL

## Sheet: Supplementary Table 6
Supplementary Table 6. VST value of genes annotated in CNVRs.
					VST value
Related CNVR	Symbol	Chr	Start	End	CN-WL	CN-RIR	WL-RIR
CNVR1	LOC430443	1	9080	16180	0.0245819	0.0129275	0.0911201
CNVR1	LOC107053049	1	20935	25758	0.0332629	0.0178732	0.00589675
CNVR2	NME6	1	95447	98723	0.0749052	0.123055	0.0102375
CNVR2	RABL2B	1	98771	102698	0.0296643	0.0313719	0.000359512
CNVR2	ACR	1	103643	106172	0.00271628	0.0116527	0.00294851
CNVR2	LOC107053478	1	112848	115376	0.0041174	0.0337832	0.00929784
CNVR2	ARSA	1	116105	121720	0.19545	0.0173047	0.298328
CNVR3 ,CNVR4	EXOC4	1	1421469	1841513	0.062801	0.0134504	0.0245762
CNVR5	LOC107049180	1	1877557	1880154	0.0123303	0.00529223	0.0317992
CNVR6	CHCHD3	1	2002502	2187494	0.141986	0.0116551	0.0982926
CNVR6	LOC107054228	1	2058419	2061475	0.148901	0.272317	0.001595
CNVR6	LOC107054320	1	2061483	2063072	1.42383e-05	0.241806	0.184939
CNVR7	LOC107054362	1	2849511	2850914	0.000239117	0.0106521	0.0102153
CNVR11 ,CNVR12	LOC419112	1	4120316	4150446	0.324322	0.0153148	0.312083
CNVR11	ITIH5	1	4152211	4199566	3.98028e-06	0.00279134	0.0040764
CNVR13	FAM107B	1	7291661	7413891	0.111016	0.0128655	0.0873708
CNVR14	SEMA3C	1	11040851	11162842	0.0385603	0.00459933	0.0213254
CNVR15 ,CNVR16	GNAI1	1	11368548	11403764	0.0492046	0.0188365	0.109162
CNVR17	LOC101752215	1	13971900	13978677	0.0266947	0.672325	0.797678
CNVR18 ,CNVR19	FAM19A5	1	17084225	17504584	0.183176	0.0287791	0.129497
CNVR21	GRM8	1	20922609	21247223	0.348197	0.0315135	0.288184
CNVR22	KCND2	1	23518399	23787753	0.00621975	0.0881329	0.0712673
CNVR23	XRCC6BP1	1	31441843	31454984	0.00797324	0.0325548	0.0638638
CNVR24	LRIG3	1	31717916	31765031	0.0391373	0.00725396	0.0271501
CNVR26	LOC107052719	1	32603302	32606376	0.804283	0.151117	0.771385
CNVR27	TPH2	1	36509695	36563986	0.124537	0.0233333	0.0428569
CNVR28	TMTC2	1	40829198	41088658	0.0112435	0.00207604	0.0274938
CNVR30 ,CNVR31	KITLG	1	42981399	43032887	0.00359323	0.00048918	0.00649503
CNVR32	DUSP6	1	43288463	43293178	0.0992946	0.00325081	0.141338
CNVR34	ASCL1	1	55116730	55118741	0.094607	0.00121206	0.057147
CNVR34	PAH	1	55129804	55165880	5.75514e-05	0.000609067	0.00169544
CNVR35	THL	1	55173072	55202395	0.225012	0.207222	0.0165297
CNVR36	MKRN1	1	56836116	56858052	0.10576	0.343731	0.575389
CNVR37	C7ORF73	1	58456261	58462431	0.0319032	0.0381773	0.000238499
CNVR39	TUBA8B	1	62121852	62125401	0.0193561	0.116235	0.187507
CNVR39	TUBA8A	1	62130071	62137309	0.0150506	0.127537	0.171563
CNVR40	AKR1B1L	1	62199783	62207930	0.668238	0.195423	0.839359
CNVR41	LOC772271	1	62213731	62220812	0.85047	0.0086432	0.978872
CNVR41 ,CNVR42	LOC425137	1	62225379	62231308	0.380861	0.131101	0.521228
CNVR43	MGST1	1	63308935	63315673	0.000683696	0.0026436	0.00629542
CNVR44 ,CNVR45	LMO3	1	63380640	63450118	0.00702992	0.0472855	0.0234142
CNVR46	SOX5	1	65660324	66227364	1.72757e-05	0.0734421	0.0962088
CNVR47	LOC107054086	1	67319398	67321817	0.00349847	0.16831	0.0962895
CNVR49	KLHL42	1	72419789	72432720	0.00977448	0.0324116	0.0805663
CNVR50	CCDC91	1	72634321	72889765	0.0920576	0.0364529	0.011551
CNVR51	KCNA6	1	73504749	73508596	0.0409214	0.00219316	0.0355695
CNVR51	LOC107054250	1	73534794	73551770	0.0322843	0.0142515	0.0506951
CNVR54	PRMT8	1	75168810	75245779	0.115452	0.21557	0.059087
CNVR55	PRSS2	1	78102264	78105555	0.284588	0.415147	0.778851
CNVR55 ,CNVR56	LOC107054567	1	78112687	78116269	0.305895	0.257386	0.725832
CNVR56	LOC107054568	1	78133527	78137394	0.111763	0.187797	0.00369159
CNVR57	LOC107054733	1	79048610	79056694	0.561143	0.00514227	0.427088
CNVR58	IGSF11	1	80804263	80926875	0.0605351	0.0839923	0.278033
CNVR59	QTRTD1	1	83003350	83022163	0.0199566	0.000783408	0.00975547
CNVR59	KIAA1407	1	83022144	83046319	0.0469729	0.00111673	0.0477272
CNVR59	ZDHHC23	1	83023134	83053280	0.0192914	0.0377205	0.0840208
CNVR60	CBLB	1	86643706	86770183	0.00160793	0.106353	0.142007
CNVR61	CD247	1	91603992	91650630	0.272508	0.320346	0.0250057
CNVR61	POU2F1	1	91651023	91772530	0.266436	0.402917	0.157342
CNVR62 ,CNVR63	HTR1F	1	92575316	92690693	0.0493349	0.00802395	0.131413
CNVR64	POU1F1	1	92850762	92868428	0.129611	0.0730005	0.0204155
CNVR67	LOC107054837	1	100705365	100708249	0.0869669	0.00580696	0.0921326
CNVR68	LOC107055196	1	101037559	101043412	0.000207478	0.104619	0.0870496
CNVR69 ,CNVR70	LOC107055200	1	101676474	101678784	0.136418	0.136019	0.334212
CNVR72	DSCAM	1	108235671	108689330	0.0298433	0.045366	0.00277786
CNVR73	BCOR	1	112378844	112422324	0.00834996	0.000602245	0.00441923
CNVR74	LOC107056915	1	113813162	113817341	0.757331	0.254238	0.460581
CNVR75	LOC101749197	1	114226428	114237805	0.0838237	0.0282102	0.0323383
CNVR76	DMD	1	114486908	115483008	0.0723094	0.00660375	0.0527046
CNVR77	TAB3	1	115661656	115703367	0.027381	0.040242	0.131258
CNVR78	LOC107057534	1	116008293	116017903	0.226962	0.134821	0.0482803
CNVR80 ,CNVR81 ,CNVR82	LOC100857292	1	117435547	117444793	0.345323	0.000353014	0.380123
CNVR83	LOC107057525	1	117491598	117498921	0.355118	0.00272253	0.390158
CNVR84	ARX	1	117839213	117844037	0.0017675	0.0532254	0.0739534
CNVR84	POLA1	1	117846063	118037344	0.0204554	0.0922155	0.0501617
CNVR85 ,CNVR86	ACOT9	1	118326092	118347016	0.0217107	0.160443	0.137507
CNVR87	MAP7D2	1	119897705	119934919	0.0157906	0.0951292	0.0379923
CNVR89	LOC101748892	1	121643873	121647404	0.254081	0.149169	0.832008
CNVR90 ,CNVR91	LOC107050144	1	123009444	123013773	0.651797	0.0549866	0.724622
CNVR93	PRKX	1	128155837	128211093	0.000686714	0.0983822	0.074436
CNVR94	LOC418668	1	129326851	129343482	0.00108903	0.0237116	0.0415777
CNVR96	IL1R1	1	133879814	133902765	0.0156541	0.000376096	0.00967057
CNVR98	CCDC138	1	136445364	136454731	0.0331312	0.0278193	0.0973133
CNVR99	SH3RF3	1	136570447	136811855	0.00677498	0.04872	0.0975803
CNVR100	LOC101749060	1	138609097	138653270	0.000813298	0.0302253	0.0146342
CNVR101	COL4A2	1	138903996	139053714	0.00733554	0.00434943	0.000367458
CNVR102	SOX1	1	139815684	139817990	0.00558085	0.00359801	0.0267332
CNVR105	LOC107050336	1	140007190	140014532	0.0359864	0.103637	0.234833
CNVR107	EFNB2	1	141049589	141090557	0.128578	0.0111586	0.0405819
CNVR108	ZIC2	1	144280072	144285071	0.00736629	0.156732	0.0823668
CNVR109	DOCK9	1	144674937	144793537	9.47706e-06	0.001542	0.00183281
CNVR110 ,CNVR111	HS6ST3	1	145564562	145856976	0.000999627	0.00552622	0.00284865
CNVR112	SOX21	1	146418582	146420739	0.0106024	0.0977361	0.0443013
CNVR112	GPR180	1	146435967	146462031	0.00135562	0.0416026	0.0254092
CNVR113	GPC6	1	146513833	147264247	0.109772	0.0173183	0.0561091
CNVR114	LOC107051465	1	148838314	148839811	0.25452	0.185382	0.566025
CNVR119	SLITRK1	1	151209848	151217902	0.124124	0.00350406	0.135121
CNVR120	TBC1D4	1	155081350	155199540	0.21827	0.16258	0.0135713
CNVR121 ,CNVR122	KLHL1	1	157717622	157948054	0.0158715	0.0992945	0.0642044
CNVR125	TDRD3	1	162193510	162295112	0.0816114	0.180618	0.024472
CNVR126 ,CNVR127	DIAPH3	1	162382456	162621744	0.00311681	0.200585	0.186612
CNVR128	LOC107051640	1	163980536	163981752	0.00430256	0.00403248	0.0188311
CNVR129	WBP4	1	165834980	165857613	0.023472	0.197408	0.11719
CNVR129	MTRF1	1	165861592	165880121	0.112078	0.127707	0.494937
CNVR130	HTR2A	1	168336247	168362922	0.199099	0.15927	0.0196066
CNVR132 ,CNVR133	NBEA	1	172991191	173479832	0.0575087	0.0184672	0.0164553
CNVR134	FAM123A	1	177160079	177170811	0.0154247	0.0133551	1.44894e-05
CNVR135	ELMOD1	1	180534612	180577075	0.0850717	0.000186298	0.0828818
CNVR135	ALKBH8	1	180575059	180634391	0.64619	0.0143749	0.660414
CNVR136	VMO1	1	180756254	180760243	0.00168248	0.0158171	0.033776
CNVR138	TRPC6	1	183074650	183169496	0.0592527	0.00190423	0.109399
CNVR139 ,CNVR140 ,CNVR141	CNTN5	1	183529156	184134946	0.0434103	0.0140808	0.115414
CNVR142	MTNR1B	1	186280285	186300517	0.00238043	0.0158842	0.00479243
CNVR144	LOC101748831	1	192448590	192602478	0.000542205	0.0885029	0.0797774
CNVR145	OR52R1	1	194589743	194590690	0.837787	0.30001	0.882558
CNVR145	LOC769317	1	194599360	194602594	0.688378	0.227856	0.385231
CNVR146	LOC769103	1	194611460	194614623	0.00639266	0.381068	0.586243
CNVR147	STIM1	1	194707207	194758624	0.00542644	0.0216742	0.00413714
CNVR148	LOC101750398	1	194854586	194856294	0.00727018	0.0823999	0.0803336
CNVR148	LOC107052465	1	194856326	194859566	0.836507	0.50327	0.205101
CNVR148	LOC101750734	1	194862099	194864928	0.703934	0.461427	0.0175083
CNVR149	LOC101747275	1	195005790	195014541	0.0173589	0.0110018	0.000196843
CNVR150	GDPD5	1	195018026	195176379	0.000907845	0.209315	0.250329
CNVR151	C2CD3	1	195749656	195812259	0.241586	0.433702	0.0427302
CNVR152 ,CNVR153	NOS3	2	302527	307846	0.0511295	0.00395208	0.0315296
CNVR152 ,CNVR153	KCNH2	2	311265	334117	0.0616691	0.0148219	0.0211827
CNVR154 ,CNVR155	LOC101747807	2	356171	950188	0.149598	0.0899926	0.0185953
CNVR155	LOC101751764	2	939494	945997	0.146822	0.19924	0.853942
CNVR156	LOC107052494	2	963741	967517	0.180247	0.230367	0.00174906
CNVR157	LOC107052492	2	975384	977482	0.0299415	2.76904e-05	0.0756564
CNVR157	LOC101751647	2	980728	989602	0.0181253	0.0566602	0.359732
CNVR158	VIPR1	2	1742703	1852976	0.0491708	0.0536382	0.223085
CNVR159	SLC22A13L	2	4957307	4963924	0.0311887	0.0119829	0.0614578
CNVR159	LOC107052479	2	4966016	4971927	0.0256214	0.0410705	0.0944046
CNVR159	SLC22A13	2	4973467	4982136	5.47961e-07	0.0211473	0.019659
CNVR162	NEBL	2	18140059	18387405	0.0130417	0.0186521	0.0686636
CNVR163	LOC107052568	2	25707500	25710029	0.206601	0.100356	0.419955
CNVR164	TWISTNB	2	29836829	29840103	0.0824351	0.202942	0.473283
CNVR165	CDCA7L	2	30643562	30682258	0.00476416	0.0475052	0.108717
CNVR168	ZNF385D	2	36392081	36792051	0.121194	0.0764339	0.00442072
CNVR170	ATP2C1	2	41801314	41872142	0.0129792	0.00987544	0.0834448
CNVR171	CPNE4	2	42063865	42280981	0.1034	4.02655e-06	0.10018
CNVR172	CCR5	2	42831766	42838099	0.135344	0.000442984	0.125262
CNVR172	CCR2	2	42847223	42854946	0.13545	0.00173018	0.14861
CNVR173	TRANK1	2	46111548	46163803	0.00655283	0.00996951	0.000398827
CNVR175 ,CNVR176 ,CNVR177	TPK1	2	52858574	53196804	0.58915	2.42758e-05	0.605289
CNVR178 ,CNVR179 ,CNVR180	CNTNAP2	2	53512586	54361401	0.0196214	0.0186172	5.87931e-05
CNVR181	EZH2	2	54453308	54502379	0.0333096	0.232197	0.148994
CNVR182	IGFBP3	2	55103568	55119141	0.0277226	0.0783705	0.0108659
CNVR183	PQLC1	2	56363312	56437697	0.0923037	0.0310837	0.207496
CNVR184	CTDP1	2	56551321	56652498	0.00207417	0.148492	0.151503
CNVR188	TFAP2A	2	63492464	63509056	0.0859075	0.108824	0.00570095
CNVR189	FOXC1	2	67244707	67246658	0.171558	0.0135481	0.125478
CNVR189	GMDS	2	67253621	67648991	0.00158693	0.0838414	0.0908934
CNVR190	WRNIP1	2	67853839	67879253	0.610073	0.0553066	0.588418
CNVR190	LOC101749447	2	67880203	67885497	0.566771	0.273206	0.44037
CNVR191	MC4R	2	69321704	69322699	0.00871984	0.0294736	0.083471
CNVR194	CDH10	2	72373150	72468883	0.0200674	0.0500859	0.0108125
CNVR196	CDH12	2	73398953	73617480	0.0231241	0.0112014	0.00135221
CNVR197 ,CNVR198 ,CNVR199	CDH18	2	74441483	74699827	0.0604497	0.0552701	0.000749747
CNVR200 ,CNVR201	BASP1	2	75579535	75626937	0.0152208	0.046669	0.0114835
CNVR202	MYO10	2	75628604	75810694	6.28897e-06	0.0724681	0.0639286
CNVR203	CTNND2	2	77650134	78278816	0.0259354	0.0309161	0.000999091
CNVR205	LOC428505	2	81101309	81111696	0.560465	0.01741	0.433468
CNVR206	GRB10	2	81113235	81255402	0.189771	0.0380578	0.122529
CNVR207	LOC770839	2	82056983	82061587	0.0408135	0.315588	0.562962
CNVR209	LPCAT1	2	86095760	86157983	0.302965	0.225418	0.603156
CNVR210	IRX2	2	86902003	86907513	0.0210991	0.010507	0.104584
CNVR211	TMEFF1	2	88923053	89047023	0.0445028	0.10853	0.0182518
CNVR212	LRRC16A	2	90220685	90394880	0.000168911	0.0275088	0.0196223
CNVR213	ZADH2	2	91701265	91708606	0.0337152	0.053912	0.146547
CNVR215	LOC101752263	2	93562283	93563781	0.0200021	0.0130214	0.0877886
CNVR216 ,CNVR217	DOK6	2	94041456	94295613	0.267258	0.236635	0.00402348
CNVR219	CDH19	2	95537611	95554141	0.00201334	0.0133047	0.00460145
CNVR220 ,CNVR221	MC2R	2	96729117	96746773	0.0150961	0.00766322	0.00135362
CNVR222	LAMA1	2	99747385	99848774	0.0311064	0.021492	0.00287113
CNVR225	ST18	2	109910068	109977941	0.00910503	0.0246173	0.0567607
CNVR227	IMPAD1	2	111937466	111959628	0.0681226	0.0532109	0.233509
CNVR228	ASPH	2	113644946	113776438	0.00842764	0.067777	0.0344422
CNVR229	LOC107049082	2	114091392	114170082	0.0453949	0.0085583	0.0289158
CNVR230	CYP7B1	2	114789760	114812762	0.0104728	0.00256388	0.0309346
CNVR232	TRPA1	2	117713613	117748514	0.000202233	0.0175131	0.0235227
CNVR233	LOC107052757	2	120244001	120340694	0.063091	0.116951	0.273476
CNVR234	FAM92A1	2	126386108	126404518	0.0209489	0.0154238	0.000191874
CNVR235	GEM	2	126586546	126594244	0.00647501	0.0186838	0.0466539
CNVR236	LOC107052760	2	127839090	127850189	0.00724952	0.0113022	0.000674366
CNVR236	LOC101751823	2	127855993	127884817	0.0792021	0.0886217	0.00164427
CNVR237 ,CNVR238	BAALC	2	129933765	129955912	0.118057	0.0203575	0.555971
CNVR239	FZD6	2	129979749	130006980	0.120129	0.0195582	0.54305
CNVR240	RSPO2	2	132121188	132231355	0.0487285	0.0264315	0.130392
CNVR241	EMC2	2	132351010	132385978	0.00212135	0.0649247	0.0308185
CNVR242	KCNV1	2	132804665	132815533	0.012477	0.0196317	0.0648477
CNVR243 ,CNVR244	CSMD3	2	133686102	134258991	0.0665385	0.0575403	0.000341099
CNVR245	ENPP2	2	136612721	136682502	0.0279707	0.0368087	1.34899e-06
CNVR249	KHDRBS3	2	143191892	143272288	0.00531177	0.000576573	0.00319291
CNVR251	BAI1	2	147680284	147963735	1.43483e-06	0.106292	0.151895
CNVR252	LOC101750273	2	149058446	149058827	0.0184984	0.000904184	0.0209842
CNVR252	LOC107052806	2	149062733	149066453	0.418972	0.0481408	0.16656
CNVR253 ,CNVR254	LOC107052810	2	149093005	149107040	0.13118	0.0127344	0.221028
CNVR253 ,CNVR254	LOC100857940	2	149097878	149098244	0.1124	0.00227558	0.113717
CNVR253 ,CNVR254	LOC107052812	2	149102910	149103557	0.211825	0.0652871	0.479615
CNVR253 ,CNVR254	LOC107052809	2	149102983	149110808	0.217524	0.0185897	0.339012
CNVR255	LOC107052803	2	149125699	149134077	0.00432695	1.94471e-06	0.00836686
CNVR255	LOC100857382	2	149138444	149138948	0.00170785	0.0401053	0.0315833
CNVR256	LOC101751600	2	149246082	149250433	0.451204	0.0199858	0.451975
CNVR257	LOC107052832	2	149533002	149552137	0.000207337	0.163237	0.401343
CNVR259	LOC769512	3	9696212	9708333	0.115136	0.0509774	0.0307444
CNVR259	LGALSL	3	9738594	9744732	0.0976236	0.109943	0.002019
CNVR260	CDC42BPA	3	12273188	12443274	0.434824	0.329568	0.0266697
CNVR261	RD3	3	22259539	22281927	0.799722	0.0525948	0.766358
CNVR265	CRIM1	3	32364400	32528074	0.009348	0.0119537	0.0594817
CNVR268	GREM2	3	36262444	36311471	0.246887	0.0462073	0.339403
CNVR269	LOC107053055	3	36433354	36493726	0.0886853	0.0239924	0.0242835
CNVR271	LOC107053041	3	41902665	41908307	0.000459811	0.27948	0.0886761
CNVR272	SASH1	3	47374602	47905782	0.105203	0.159072	0.432313
CNVR273	OPRM1	3	50190279	50214541	0.0157176	0.0311427	0.00680972
CNVR274	MAP7	3	55230298	55350432	0.0139691	0.000197759	0.0116373
CNVR275	PDE7B	3	55443209	55607783	0.0387178	0.00305868	0.0627379
CNVR277	LAMA2	3	58293541	58629609	0.00476077	0.00288522	0.000292733
CNVR278	PTPRK	3	58875074	59133829	0.0351778	0.0340814	0.000481766
CNVR281	HS3ST5	3	64736737	64936541	0.0639763	0.000186546	0.0813514
CNVR283	POPDC3	3	69038949	69043288	0.492113	0.0200674	0.506319
CNVR284	GRIK2	3	70379455	70752554	0.026137	0.00433611	0.0104031
CNVR285	ASCC3	3	70898793	71165070	0.00549127	0.180137	0.257093
CNVR288	UFL1	3	73065340	73086967	0.0413933	0.00110402	0.0400908
CNVR289	EPHA7	3	74171502	74348598	0.0541646	0.00251063	0.047064
CNVR293	LOC100858320	3	85139324	85914286	0.060433	0.0352618	0.00286274
CNVR295	KHDRBS2	3	86406227	86748750	0.0557664	0.00487171	0.120981
CNVR297	MYOM2	3	91089248	91163384	0.0346249	0.0121496	0.00776453
CNVR299	KIDINS220	3	96289780	96349763	0.00119387	0.117062	0.162416
CNVR299	MBOAT2	3	96358520	96449224	0.136691	0.0168338	0.0807312
CNVR300	LOC107051695	3	100413299	100416476	0.340237	0.0710856	0.240844
CNVR301	LOC107053164	3	102187197	102191780	0.306478	0.0123154	0.399008
CNVR301	LOC107053163	3	102191860	102197943	0.320234	0.0156544	0.506178
CNVR302	LOC101751860	3	105008806	105013183	0.0636781	0.0549407	0.254919
CNVR303	DNMT3A	3	105053749	105065011	0.00096476	0.00670661	0.00278491
CNVR303	DTNB	3	105082590	105224432	0.0451145	0.0581048	0.00171322
CNVR304	NCOA1	3	105921033	106086550	0.0828537	0.00585234	0.120592
CNVR305	LOC107053189	3	108061604	108084620	0.000517962	0.131245	0.13211
CNVR305	PKHD1	3	108087010	108305107	0.0117587	0.0859824	0.0611655
CNVR306	BCORL1	4	1604237	1625515	0.0533749	0.0118451	0.110549
CNVR307	FYTTD1L	4	2918965	2931148	0.00604193	0.0218587	0.00647746
CNVR308	FGF13	4	4774239	5001908	0.00672143	0.0737283	0.144053
CNVR309	LOC422264	4	6600434	7056119	0.0138098	0.0183703	0.0011541
CNVR310 ,CNVR311	TENM1	4	15264602	15591324	0.0410946	0.034372	0.000325982
CNVR312	VMA21	4	17574423	17579296	0.161132	0.178136	0.000764754
CNVR313	LOC100857927	4	19423702	19474703	0.0684812	0.00024402	0.039008
CNVR314	TLR2A	4	20185029	20192425	0.0754212	0.498562	0.367519
CNVR314	TLR2B	4	20197143	20199488	0.00797413	0.599005	0.565127
CNVR318	PCDH10	4	27094884	27133196	0.0175942	0.031701	0.111244
CNVR319	MGST2	4	29593387	29603029	0.0138219	0.00870915	0.000393046
CNVR319	LOC107051791	4	29604032	29611350	0.0113309	0.00387386	0.00174009
CNVR319	MAML3	4	29611253	29815133	0.0499674	0.0556531	0.000118773
CNVR321	LOC107051746	4	44372907	44375590	0.725541	0.267109	0.339982
CNVR322	ARHGAP24	4	46374006	46577441	0.00138274	0.00133031	8.0514e-07
CNVR323	WDFY3	4	47166002	47306100	0.00030644	0.0586844	0.0529249
CNVR324	SHROOM3	4	50061684	50207361	0.0885285	0.0632385	0.243103
CNVR325	SPRY1	4	53712801	53718389	0.0228587	0.107758	0.183548
CNVR326	NDST3	4	55377747	55489121	0.0193063	0.0234352	0.105833
CNVR328	PDLIM5	4	58561594	58695923	0.0216144	0.00255693	0.0134983
CNVR329	UNC5C	4	58974436	59219642	0.00917446	0.085507	0.0524897
CNVR330	ADH6	4	60350739	60355094	0.00257114	0.753823	0.755685
CNVR330	LOC107053269	4	60356942	60361461	0.00474826	0.695103	0.665859
CNVR330	LOC100857280	4	60363255	60368923	0.0213627	0.707258	0.643205
CNVR331	TUSC3	4	64033619	64145485	0.00153232	4.01567e-06	0.00110327
CNVR333	SCFD2	4	66173796	66368297	0.00288057	0.073803	0.0410737
CNVR335	RFC1	4	69760224	69798547	0.0732697	0.352157	0.234094
CNVR336	KLF3	4	69976552	70003779	0.0120019	0.14239	0.209698
CNVR338	PCDH7	4	72046260	72304647	0.000172149	0.00564063	0.00436214
CNVR339 ,CNVR340	LOC107053286	4	72382562	72384222	0.0257517	0.0685159	0.00577393
CNVR341	STIM2	4	73554049	73619282	0.126134	0.250148	0.0561862
CNVR342	LDB2	4	76744822	76952552	0.00364237	0.0518311	0.0265016
CNVR344	DRD5	4	79076509	79083137	4.1321e-05	0.0114219	0.0156174
CNVR345	CPZ	4	81756785	81791318	0.00400089	0.0526748	0.0364644
CNVR346	CD8A	4	86242348	86254555	0.380671	0.121984	0.0462215
CNVR346 ,CNVR347	LOC771798	4	86256686	86259296	0.0122062	0.00603357	5.82713e-05
CNVR346 ,CNVR347	LOC771804	4	86261131	86269422	0.000191212	0.276114	0.229738
CNVR348	LOC107053324	4	86287064	86288761	0.130541	0.164327	0.0325065
CNVR348	LOC107053306	4	86290810	86294626	0.0375992	0.00972777	0.0702408
CNVR349 ,CNVR350	LOC100857817	4	86300967	86305417	0.12798	0.382895	0.578361
CNVR349 ,CNVR351	LOC100857839	4	86308026	86311894	0.25999	0.592179	0.00773275
CNVR351	LOC107053308	4	86325306	86328983	0.234445	0.00623888	0.159647
CNVR352 ,CNVR353	LOC107049163	4	86336137	86354806	0.210101	0.156458	0.0410279
CNVR352	LOC107049168	4	86355397	86359519	0.447629	0.37344	0.73472
CNVR352	LOC100857871	4	86363368	86365046	0.00626182	0.155011	0.102247
CNVR352	LOC100857906	4	86372542	86374936	0.0267951	0.0353948	0.000397045
CNVR352	LOC107049200	4	86379049	86381866	0.401363	0.25238	0.647265
CNVR354 ,CNVR355	LOC107049196	4	86389368	86427807	0.406393	0.120245	0.218085
CNVR354	LOC100857337	4	86418410	86421541	0.427402	0.345107	0.0187644
CNVR355 ,CNVR356	LOC100858172	4	86429429	86440523	0.22368	0.0262165	0.299243
CNVR355 ,CNVR356	LOC422924	4	86437682	86450305	0.407404	0.507573	0.106176
CNVR355 ,CNVR356	LOC101749090	4	86452041	86456769	0.143362	0.0172667	0.104206
CNVR357	SUCLG1	4	86749500	86764995	0.00773743	0.0555252	0.0330958
CNVR359	LOC107053337	5	1537	6270	0.193708	3.77926e-05	0.173389
CNVR359	LOC107053341	5	6508	9798	0.149336	0.17891	0.00467265
CNVR359	TMEM109	5	10161	11934	0.0285483	0.164924	0.26888
CNVR359	TMEM132A	5	11976	18261	0.0136006	0.00504706	0.0380808
CNVR360	ALDH3B1	5	277793	284615	0.0373438	0.464746	0.49348
CNVR360	LOC428812	5	284714	292092	0.227086	0.0109255	0.138351
CNVR365 ,CNVR366 ,CNVR367	SPON1	5	6396873	6422226	0.00839158	0.0769335	0.0692851
CNVR368	TCP11L1	5	7041134	7057680	0.0247431	0.0303946	0.101064
CNVR368	DEPDC7	5	7058582	7066885	0.00166205	0.0263143	0.0171958
CNVR370	PLEKHA7	5	11565908	11706587	0.0106272	0.00766909	0.000385426
CNVR371	SERGEF	5	12309976	12455722	0.0257522	0.0136276	0.0005095
CNVR372	HRAS	5	16038955	16048115	0.381297	0.00962156	0.377669
CNVR373	TPCN2	5	17116917	17139354	0.0872857	0.117326	0.110621
CNVR374	APIP	5	18851333	18864276	4.519e-05	0.0410301	0.0607397
CNVR374	PDHX	5	18864357	18901604	0.00524542	0.196224	0.126302
CNVR375	LRRC4C	5	20503908	20955628	0.000656762	0.0130811	0.0290989
CNVR377	PHF21A	5	23771468	23897323	0.0968774	0.283002	0.0964196
CNVR377	GYLTL1B	5	23900271	23920555	0.15545	0.0531029	0.0924279
CNVR378	LOC101747844	5	24634459	24656612	0.0185252	0.296146	0.180003
CNVR379	GPHN	5	29066540	29333342	0.0516575	0.0149347	0.0181575
CNVR381	NPAS3	5	35105386	35715453	0.124973	0.0137219	0.0811077
CNVR382	BRMS1L	5	36396648	36415543	0.0133841	0.183422	0.196236
CNVR383	FLRT2	5	42172881	42235676	0.00507	0.0388856	0.0825297
CNVR384	PSMC1	5	43855443	43863509	0.00443735	0.232099	0.176004
CNVR385	LOC107053591	5	47007100	47010020	0.115169	0.00935003	0.188529
CNVR387	DIO3	5	49376881	49378265	0.0466132	0.139701	0.0362368
CNVR388 ,CNVR389	LOC107053594	5	53861297	53862838	0.154465	0.0259823	0.354332
CNVR389	LOC101748830	5	53869147	53870688	0.0683631	0.0641575	0.277379
CNVR390	MDGA2	5	56896215	57016513	0.347277	0.00801752	0.419727
CNVR392	MIS18BP1	5	58849071	58867046	0.172612	0.0635274	0.197575
CNVR392	FANCM	5	58868093	58927516	0.0520845	0.001306	0.0305742
CNVR395	SH2D4B	6	4222934	4294334	0.0502905	0.186281	0.0552244
CNVR402	LOC423793	6	19441201	19478228	0.0425968	0.00187337	0.163166
CNVR403	PCGF5	6	19697211	19753924	0.00175665	0.00463191	0.0126297
CNVR404	PYROXD2	6	22239588	22243904	9.90043e-05	0.00506297	0.00520267
CNVR404	LOXL4	6	22246293	22254594	0.00507225	0.0648987	0.109855
CNVR405	ATRNL1	6	28168903	28589072	0.0921518	0.0274412	0.0370926
CNVR406	LOC101750892	6	31346965	31375306	0.000903286	0.214773	0.281045
CNVR407	ALDH18A1	6	35375488	35420382	0.109675	0.108768	1.86614e-05
CNVR409	IKZF2	7	3637643	3763677	0.0450806	3.58002e-05	0.0625208
CNVR410	COL6A2	7	6764344	6790429	0.0994481	0.00750495	0.061838
CNVR410	LOC107053763	7	6795910	6797209	0.0269092	0.0160384	0.000454914
CNVR410	FTCD	7	6800564	6812338	0.0277931	0.047291	0.00179375
CNVR412	SLC39A10	7	9595563	9682845	0.0084967	0.00853098	0.000196266
CNVR413	DNAH7	7	9682846	9797359	0.052867	0.0316971	0.00771134
CNVR414	ICOS	7	13431325	13441349	0.153314	0.0334447	0.00956687
CNVR415	SESTD1	7	15070525	15134202	0.0121635	0.00463894	0.00222998
CNVR418	LOC107053826	7	17647228	17668181	0.0653874	0.0307816	0.00916452
CNVR419	COBLL1	7	20140330	20216238	2.4141e-05	0.15818	0.191339
CNVR420	KCNH7	7	20927412	21149819	0.0127059	0.00714216	0.000254044
CNVR421	ABCB6	7	22353262	22358724	0.000144976	0.0040554	0.00270712
CNVR421	LOC100858626	7	22358850	22361218	0.15193	0.00236047	0.124789
CNVR421	LOC107053848	7	22361768	22367553	0.194813	0.0402813	0.0878153
CNVR421	FAM134A	7	22367491	22379878	0.175066	0.153085	0.000513328
CNVR422	CNTNAP5	7	24536859	24815016	0.0243583	0.117871	0.067074
CNVR424	ADCY5	7	27099958	27295391	0.294506	0.222373	0.0743367
CNVR425	MYLK	7	27324149	27507722	0.0106369	0.0340284	0.07438
CNVR426	LOC424300	7	31723864	31887843	0.0263716	0.0276692	2.88163e-05
CNVR427	GTDC1	7	33270007	33450697	0.0254236	0.000547563	0.0215132
CNVR428	ACVR2A	7	34687035	34744468	0.162803	0.056029	0.0423409
CNVR429	NR5A2	8	1591201	1687248	0.0326652	0.00515829	0.0165349
CNVR430	LOC107053948	8	8083952	8088272	0.044408	0.157416	0.369597
CNVR431	LOC107053947	8	8103802	8106557	0.311382	0.160113	0.0356663
CNVR432 ,CNVR433	LOC107053950	8	8809526	8813767	0.0041046	0.131613	0.170731
CNVR434	PLA2G4A	8	9794783	9902792	0.0104505	0.00517453	0.000791439
CNVR436 ,CNVR437	DAB1	8	25926093	26309330	0.0393996	0.141552	0.0624687
CNVR439	SLC44A5	8	29797758	29886614	0.0231611	0.1026	0.0819094
CNVR441	GPC2	9	2955495	3344018	3.34114e-05	0.566061	0.631173
CNVR448	EPHA4	9	7626766	7841515	0.000157952	0.0326903	0.0474896
CNVR451	AGTR1	9	12398391	12431229	0.0489581	0.0014377	0.0909654
CNVR453	NAALADL2	9	18399365	18686028	0.0237599	0.0251099	0.100937
CNVR455	TMEM40	9	22349677	22360453	0.00740526	0.000113569	0.00579718
CNVR456	LOC101748538	10	726359	729218	0.00903802	0.135265	0.144769
CNVR456	LOC100857343	10	734245	736838	0.041395	0.377986	0.380913
CNVR457	SCAMP2	10	2335059	2343871	0.0507664	0.0652964	2.93742e-05
CNVR457	ULK3	10	2344268	2349530	0.0129038	0.00170773	0.0214305
CNVR457	CPLX3	10	2350392	2353552	0.106456	0.0267699	0.039507
CNVR457	CSK	10	2358434	2366314	0.0340226	0.0137921	0.00673752
CNVR458	FOXB1	10	5185868	5188172	0.0406316	0.01841	0.00373341
CNVR459	APBA2	10	5745429	5834011	0.120614	0.00247366	0.114364
CNVR459	FAM189A1	10	5835149	5936786	0.206138	0.143794	0.0371517
CNVR460	TCF12	10	7349303	7461195	0.124663	0.289576	0.104228
CNVR461	RFX7	10	7645675	7722517	0.1639	0.458224	0.217065
CNVR461	NEDD4	10	7737742	7783990	0.0658857	0.244606	0.127224
CNVR462	CTXN2	10	10068516	10076068	0.0460644	0.102725	0.0228111
CNVR462	SLC12A1	10	10076664	10128377	0.169235	0.160253	0.00170133
CNVR464	NTRK3	10	13227881	13408049	0.358444	0.111741	0.559452
CNVR465 ,CNVR466	AGBL1	10	13623118	13914436	0.0779355	0.0169865	0.178059
CNVR469	LOC415661	11	1103746	1106416	0.103436	0.127914	0.0051801
CNVR469 ,CNVR470	LOC415662	11	1108929	1128632	0.329659	0.0640269	0.315088
CNVR470	LOC107049164	11	1121876	1124353	0.465105	0.0367508	0.418844
CNVR471 ,CNVR472	LOC101750299	11	2748466	2751574	0.347754	0.0255836	0.478812
CNVR473	LOC107052165	11	2765871	2767202	0.435206	0.0604872	0.60401
CNVR475	LOC107054305	11	11448506	11478456	0.0205058	0.0589844	0.121731
CNVR475	NAE1	11	11482699	11491415	0.254148	0.0173733	0.170098
CNVR480 ,CNVR481	ADAMTS18	11	13993420	14063412	0.00774845	0.00273659	0.00196519
CNVR482	CMIP	11	15750211	15872620	0.266852	0.359905	0.000230561
CNVR484	BANP	11	18243614	18386758	0.148082	0.203737	0.0079299
CNVR487 ,CNVR488	LOC107054339	12	1081577	1082917	0.457313	0.033174	0.387103
CNVR493	LOC415922	12	2254872	2259496	0.34609	0.220295	0.104035
CNVR493	GBP	12	2262152	2264784	0.176527	0.0626893	0.204007
CNVR494	LOC415934	12	2696222	2706417	0.0118418	0.0515402	0.0122117
CNVR494	LOC101751362	12	2707870	2712697	0.00347748	0.0303301	0.0795905
CNVR495	ACY1	12	3122776	3126982	0.0393245	0.00192874	0.031634
CNVR495	ABHD14A	12	3126968	3128672	5.59542e-05	8.68219e-05	0.000259731
CNVR495	LOC107054363	12	3129257	3130205	0.0128497	0.00175138	0.00427001
CNVR495	RP11-155D18.12	12	3131270	3135790	0.0577487	0.00323641	0.0212998
CNVR496	RAB43	12	5080010	5097847	0.00177046	0.055829	0.086802
CNVR497	LOC107054428	12	11027821	11038776	0.30076	0.0937992	0.140057
CNVR497 ,CNVR498	GRIP2	12	11044109	11256598	0.112934	0.0303911	0.0466438
CNVR499	FOXP1	12	15932417	16280668	0.18523	0.215567	0.00136654
CNVR500	LOC416106	12	18147856	18221217	2.90892e-06	0.0360692	0.0349139
CNVR501	LOC107054461	13	503395	507327	0.205799	0.169251	0.00490516
CNVR502	LOC107054462	13	530597	534636	0.279097	0.142126	0.501231
CNVR503	LOC107049090	13	554191	558420	0.564973	0.190531	0.845561
CNVR504	LOC107054466	13	594133	610217	0.25756	0.386699	0.729075
CNVR504 ,CNVR505	LOC107054465	13	617645	623101	0.0351424	0.0161704	0.000191044
CNVR507	PCDHA12	13	706458	786970	0.0309915	0.0539311	0.00682172
CNVR507	PCDHA2	13	706458	853846	0.121538	0.158059	0.47742
CNVR508	LOC100858937	13	1721473	1724840	0.0116033	0.127299	0.0347504
CNVR508 ,CNVR509	LOC107054480	13	1730643	1734872	0.0764998	0.0971237	0.276588
CNVR509	LOC107054485	13	1741731	1754226	0.0342384	0.0125203	0.0135608
CNVR509 ,CNVR510	LOC107054486	13	1763395	1769269	0.227339	0.00268402	0.200525
CNVR510	LOC100858040	13	1771109	1780965	0.207162	0.109401	0.0913633
CNVR510 ,CNVR511 ,CNVR512	LOC107054488	13	1782975	1787745	0.0132302	0.142987	0.0253472
CNVR511 ,CNVR512 ,CNVR513	LOC100859022	13	1793493	1797468	0.0344702	0.0919719	0.222404
CNVR511 ,CNVR513	LOC100857975	13	1801370	1807167	0.0327661	0.178943	0.0609877
CNVR514	KCNIP1	13	3517626	3815112	0.010563	0.17099	0.19445
CNVR515 ,CNVR516	TENM2	13	4819802	5442558	0.0571772	0.0493051	1.68508e-05
CNVR517	ATP10B	13	7700514	7752211	0.0145616	0.463837	0.532018
CNVR518	UIMC1	13	10282277	10315987	0.28681	0.256471	0.00424617
CNVR518	HK3	13	10327381	10332415	0.00489726	0.00080051	0.0122864
CNVR520	FBXL21	13	15280046	15293224	0.00455872	0.0953468	0.0678239
CNVR520	IL9	13	15315382	15323158	9.33203e-05	0.0362418	0.0586518
CNVR522	PLA2G10	14	838348	861903	0.0756179	0.123153	0.101163
CNVR522	ZC3H7A	14	862350	888614	0.00791647	0.279278	0.231885
CNVR523	MAD1L1	14	2761881	3081713	0.209647	0.377008	0.0721024
CNVR524	LOC107054580	14	4009819	4016786	0.0183477	0.00685701	0.00359439
CNVR524	AP5Z1	14	4018167	4027868	0.0794799	0.0520229	0.00684702
CNVR525	GRIN2A	14	9300844	9461661	0.00730067	0.0518553	0.0979032
CNVR526	LOC107054656	14	14316471	14318947	0.249619	0.14313	0.0682541
CNVR527	LOC107054662	14	14816026	14817390	0.0586858	0.536663	0.621177
CNVR528	TBX1	15	930579	941487	0.0567899	0.00042362	0.062094
CNVR529	TANGO2	15	1268641	1286149	0.210607	0.00177305	0.389689
CNVR530	FBRSL1	15	1560156	1978850	0.0304618	0.00419876	0.0476758
CNVR531	GALNT9	15	2215300	2475137	0.0177362	0.016263	8.35521e-06
CNVR533	STX2	15	2926591	3223484	0.0438563	0.000171688	0.0476391
CNVR533	ADGRD1	15	3062231	3191688	0.000775465	0.00485951	0.00244484
CNVR534	MN1	15	7533353	7570054	0.000356489	0.0419532	0.0340914
CNVR534	PITPNB	15	7577753	7595978	4.02108e-05	0.024355	0.0360714
CNVR535	GSC2	15	7906588	7910665	0.0315288	0.186544	0.230642
CNVR535	DGCR14	15	7910863	7918010	0.0987507	0.159269	0.199546
CNVR536	MTFP1	15	10861527	10863146	0.165397	0.000364361	0.160348
CNVR536	LOC101751363	15	10863245	10868824	0.170408	0.0166615	0.141129
CNVR536	RP4-539M6.19	15	10868936	10872830	0.417513	0.0814887	0.328121
CNVR537 ,CNVR538 ,CNVR539	BG2	16	245786	287816	0.1949	0.325027	0.189654
CNVR537 ,CNVR538	LOC100859531	16	251318	280537	0.361771	0.294409	0.00897874
CNVR539 ,CNVR540	BG8	16	287966	294390	0.0917888	0.0401769	0.0959038
CNVR540 ,CNVR541	LOC107054696	16	299036	304109	0.433696	0.557724	0.92585
CNVR541	LOC107054697	16	304530	306548	0.285142	0.435166	0.833391
CNVR542 ,CNVR543	LOC425214	16	313114	369469	0.0867403	0.095291	0.298436
CNVR542 ,CNVR543	LOC101748132	16	329691	348948	0.00803251	0.335823	0.250122
CNVR542 ,CNVR543	LOC100858529	16	330521	356187	0.000727874	0.264283	0.242199
CNVR544 ,CNVR545	YF6	16	393392	402907	5.38e-06	0.308575	0.385781
CNVR544 ,CNVR545	LOC107054706	16	403004	404488	0.087201	0.311673	0.198899
CNVR544 ,CNVR545	LOC107049124	16	404459	408470	0.011499	0.330259	0.300779
CNVR544 ,CNVR546 ,CNVR547	LOC100858581	16	419841	422729	0.122698	0.236442	0.0977271
CNVR546	LOC101747901	16	424398	427415	0.206006	0.149868	0.0291357
CNVR546 ,CNVR548	LOC101748375	16	427428	433437	0.0435882	0.159664	0.0564838
CNVR546 ,CNVR548	LOC100858282	16	433351	436370	0.004512	0.37084	0.393879
CNVR546 ,CNVR548	LOC769354	16	436150	438978	0.0840708	0.243749	0.130841
CNVR546 ,CNVR549 ,CNVR550 ,CNVR551	LOC100859807	16	440659	468630	0.0644688	0.198055	0.090938
CNVR549 ,CNVR550 ,CNVR551 ,CNVR552 ,CNVR553	LOC100859134	16	458832	481534	0.0604116	0.193839	0.104528
CNVR549 ,CNVR550	LOC107049143	16	461986	463446	0.0118837	0.337638	0.297846
CNVR549	LOC107054704	16	490650	493519	0.0931679	0.269553	0.0994389
CNVR549 ,CNVR554	LOC100859100	16	494551	508816	0.0519007	0.242917	0.167223
CNVR554	LOC769384	16	498857	504482	0.130562	0.32831	0.288981
CNVR556	LOC101748499	16	581811	586317	0.137206	5.51823e-05	0.135708
CNVR557 ,CNVR558	LOC769366	16	626133	631185	0.219111	0.326847	0.0853787
CNVR560	ZNF606	18	67436	77570	0.00695376	0.0554245	0.132728
CNVR560	ZNF302	18	74322	84622	0.244581	0.0197226	0.283463
CNVR561	MYH1D	18	400413	422942	0.439113	0.0580312	0.414723
CNVR561	MYH1F	18	431376	449075	0.309114	0.0108789	0.379976
CNVR562 ,CNVR563	MYH10	18	1764645	1857790	0.0729529	0.0855672	0.00722406
CNVR564 ,CNVR565	CCDC42	18	1973057	1976838	0.0680424	0.000237663	0.0981944
CNVR566	TOM1L1	18	5886722	5907216	0.0221195	0.0120065	0.00250286
CNVR567	SLC39A11	18	8983718	9058490	0.0964922	0.0100279	0.0505132
CNVR568	NSUN5	19	305334	308318	0.274857	0.00848539	0.307661
CNVR568	LOC107054764	19	315110	316916	0.0111745	0.0260812	0.0491051
CNVR568	POM121	19	317738	328732	0.334826	0.110331	0.080797
CNVR569 ,CNVR570	AUTS2	19	1325415	1988311	0.00789075	0.14578	0.244584
CNVR571	GATSL2	19	2515830	2605841	0.171847	0.000160144	0.199879
CNVR573	KCTD7	19	5008445	5015240	0.0497008	0.24209	0.318917
CNVR574	TAOK1	19	5990923	6061455	0.0577848	0.144624	0.0224309
CNVR574	GIT1	19	6062139	6069941	0.161394	0.0553715	0.426988
CNVR575	LHX1	19	8409833	8414746	0.00481851	0.119898	0.0519119
CNVR575	AATF	19	8421313	8462726	0.0789541	0.0596552	0.00200052
CNVR576	MSI2	19	8797291	8981058	0.0450831	0.0884173	0.00605461
CNVR578	EPB41L1	20	180713	247694	0.158472	0.00406099	0.202167
CNVR578	AAR2	20	251116	256530	0.0583165	0.0102106	0.115444
CNVR582	PRDM16	21	1022320	1349887	0.0959163	0.00153659	0.115735
CNVR582	LOC419389	21	1223937	1228035	0.0401137	0.0803172	0.205267
CNVR583	EPHB2	21	5946286	6063269	0.0878653	0.123298	0.345868
CNVR584	KIF17	21	6774881	6786814	0.00251186	0.00143883	0.000319798
CNVR584	DDOST	21	6786841	6792467	0.0799924	0.139478	0.0453275
CNVR584	DDI2	21	6793812	6817133	0.147466	0.0349046	0.141147
CNVR585	ADRB3	22	2261764	2264797	0.0180813	0.0296608	0.00113301
CNVR585	EIF4EBP1	22	2270656	2274964	0.0207483	0.106467	0.0744471
CNVR586	ACTG2	22	2844748	2847382	5.80426e-07	0.0131895	0.0120647
CNVR586	DGUOK	22	2847995	2849520	0.0206916	0.0591177	0.0169129
CNVR588	YRK	23	2056267	2064450	0.00666661	0.0515792	0.0272208
CNVR589 ,CNVR590	ID3	23	2211780	2213056	0.0122524	0.244578	0.181203
CNVR591	RUNX3	23	2452377	2484491	0.0587025	0.00202837	0.0917461
CNVR592	EPB41	23	2596691	2672339	0.242222	0.346346	0.0225047
CNVR593	LOC107055086	25	783429	786252	0.101677	0.033269	0.213067
CNVR596	ZBTB7B	25	1812250	1830425	0.148421	0.278971	0.052325
CNVR596	LOC101750588	25	1832750	1837666	0.11933	0.0424561	0.0319
CNVR599	LOC100858999	25	2553301	2560072	0.00366777	0.0199466	0.0346517
CNVR599 ,CNVR600	NDUFS2	25	2562820	2567328	0.0232804	0.0212904	0.0743362
CNVR600 ,CNVR601	FCER1G	25	2567666	2590029	0.00461922	0.00016261	0.00602486
CNVR600 ,CNVR601	LOC107052256	25	2570713	2573739	0.0393258	0.0448411	0.137175
CNVR600 ,CNVR601	LOC101748032	25	2574091	2575912	0.00554502	0.0839691	0.0986229
CNVR601	SSR2	25	2576778	2580237	0.11228	0.0445976	0.181522
CNVR601	CTSS	25	2580937	2585626	0.0395914	0.0247277	0.000661374
CNVR601	CTSK	25	2586099	2589028	0.00335251	0.205314	0.204722
CNVR601	ARNT	25	2589829	2610524	0.2559	0.216443	5.58466e-05
CNVR602	LOC429984	25	2740745	2745670	0.0225166	0.356947	0.266028
CNVR602	LOC100857190	25	2751200	2755777	0.0673488	0.0908261	0.000368897
CNVR603	LOC101748755	26	1184451	1189302	0.0317865	0.0045366	0.0619475
CNVR603	SORT1	26	1190304	1201120	0.000562022	0.0212908	0.021833
CNVR604	SLC6A17	26	1337426	1352570	0.194766	0.00906939	0.149946
CNVR604	KCNC4	26	1355839	1373781	0.21973	0.0175945	0.156464
CNVR605 ,CNVR606 ,CNVR607	HMGA1	26	4415782	4421656	0.046497	0.0733329	0.000458787
CNVR608	FOXP4L	26	4844332	4887023	0.000215569	0.0714687	0.0458353
CNVR608	MDFI	26	4891121	4906184	0.000433073	0.00787451	0.0164518
CNVR609	LOC101751094	27	58462	62958	0.281668	0.350717	0.000939112
CNVR610	LOC107049117	27	66251	68943	0.116788	0.271668	0.0190675
CNVR611	LOH11CR2A	27	160440	171210	9.88616e-05	0.0314999	0.0433579
CNVR612 ,CNVR613 ,CNVR614 ,CNVR615 ,CNVR616 ,CNVR617 ,CNVR618 ,CNVR619 ,CNVR620 ,CNVR621 ,CNVR622 ,CNVR623 ,CNVR624 ,CNVR625 ,CNVR626 ,CNVR627 ,CNVR628 ,CNVR629 ,CNVR630 ,CNVR631 ,CNVR632	LOC769232	27	181398	731094	0.470129	0.657593	0.0940649
CNVR613 ,CNVR614 ,CNVR615 ,CNVR616 ,CNVR617 ,CNVR618 ,CNVR619 ,CNVR620 ,CNVR621 ,CNVR622 ,CNVR623 ,CNVR624 ,CNVR625 ,CNVR626 ,CNVR627	LOC101750797	27	224224	584730	0.394864	0.552924	0.0705683
CNVR616 ,CNVR617	LOC107055220	27	294205	319579	0.189963	0.126746	0.0145573
CNVR619	LOC101747797	27	354463	409472	0.0924789	0.587368	0.378586
CNVR619	LOC107055215	27	371255	377432	0.148418	0.69174	0.490281
CNVR624 ,CNVR625	LOC107055225	27	542810	562235	0.0017472	0.380804	0.557699
CNVR624 ,CNVR625	LOC107055214	27	549390	555126	0.0981657	0.0781207	0.356535
CNVR624	LOC107055238	27	549746	550086	0.0199849	0.0565826	0.00444375
CNVR624 ,CNVR625	LOC107055217	27	562035	563898	0.0884439	0.173463	0.0220286
CNVR624	LOC107055240	27	568703	569448	0.0643588	0.0221891	0.142837
CNVR626 ,CNVR627	LOC769422	27	588220	592260	0.0374024	0.61319	0.449169
CNVR626	LOC770434	27	599735	600920	0.0348971	0.383217	0.202622
CNVR626	LOC107055231	27	613699	614616	0.095414	0.000319156	0.122557
CNVR626	LOC101751813	27	624438	626417	0.105227	0.615483	0.514133
CNVR626	LOC429206	27	633011	633442	0.28532	0.695922	0.393725
CNVR626 ,CNVR628	LOC107055229	27	642194	643374	0.0837592	0.0289852	0.0211032
CNVR628 ,CNVR629	LOC100859830	27	650260	651359	0.0354015	0.674813	0.535514
CNVR628 ,CNVR629 ,CNVR630	LOC107055216	27	653782	685699	0.256801	0.613999	0.353465
CNVR628 ,CNVR630	LOC107055232	27	673821	674992	0.281656	0.610728	0.301079
CNVR631	LOC107055234	27	707411	708631	0.027576	0.223277	0.172887
CNVR631	LOC107055213	27	711599	713493	0.00301974	0.0400302	0.0650238
CNVR632	LOC107055230	27	721439	722626	0.143465	0.108154	0.000930613
CNVR633	LOC769926	27	742659	743831	0.0933489	0.0990635	0.00079746
CNVR634	LOC425854	27	760032	760903	0.183353	0.208713	0.0054641
CNVR635	LOC101750937	27	807203	810694	0.0102712	0.522379	0.494808
CNVR636	LOC107055259	27	1182053	1182832	0.266321	0.123243	0.19916
CNVR637	TANC2	27	2632183	2818627	0.0486727	0.116479	0.248468
CNVR638	PDK2	27	3178777	3185676	0.0556308	0.00987841	0.0170358
CNVR638 ,CNVR639	ITGA3	27	3186220	3201582	0.00316414	0.116475	0.102539
CNVR639	DLX3	27	3205945	3211170	0.000185835	0.00200325	0.000717144
CNVR640	HOXB8	27	3795352	3796999	0.000833672	0.00733345	0.0129041
CNVR640	HOXB7	27	3798149	3803481	0.0152217	0.00147352	0.0056379
CNVR641	HOXB3	27	3840562	3864857	0.0163436	0.0923114	0.209589
CNVR641 ,CNVR642	HOXB2	27	3867101	3871833	0.0543618	1.96011e-05	0.0542071
CNVR642	HOXB1	27	3879443	3882191	0.261858	0.0474122	0.12477
CNVR643	LOC101752206	27	4120634	4160530	0.017278	0.0152839	0.000177324
CNVR643	SNX11	27	4162424	4168386	0.0455273	0.000177113	0.0344656
CNVR643	CBX1	27	4168538	4176552	0.0144112	0.00688992	0.00175909
CNVR644	LOC101750894	27	4260935	4274769	0.00488922	0.0794261	0.0563342
CNVR645	SRCIN1	27	4278768	4318568	0.000423368	0.0823552	0.10392
CNVR646	MLLT6	27	4374478	4403841	0.0650435	0.0118427	0.100755
CNVR646	LOC107055296	27	4410156	4419961	0.00337761	0.044723	0.0673549
CNVR646	CISD3	27	4421720	4422397	0.00466977	0.139872	0.152025
CNVR646	PCGF2	27	4422951	4428429	0.0320775	0.263026	0.0532678
CNVR647	MVP	28	29913	39833	0.00932893	0.052428	0.134834
CNVR648	UNC13A	28	1156583	1183660	0.28296	0.0235747	0.231228
CNVR649	MKNK2	28	2131458	2139821	0.166289	0.0441262	0.0681886
CNVR649	BTBD2	28	2143322	2156154	0.142295	0.00846776	0.235398
CNVR649	CSNK1G2	28	2156972	2165156	0.161144	0.103599	0.0257058
CNVR650	TCF3	28	2386180	2445344	0.0425156	0.016971	0.104628
CNVR651	EFNA2	28	3128201	3159679	0.185665	0.0392364	0.310654
CNVR652	TMEM59L	28	3886034	3891768	0.0297824	0.0107881	0.080304
CNVR652	CRLF1	28	3894356	3898474	0.00678131	0.00207075	0.0225802
CNVR653	SSBP4	28	3950589	3960078	0.0111492	0.0255819	0.0821825
CNVR653	LRRC25	28	3960546	3963029	0.0205921	0.00726137	0.0466794
CNVR654	TGM2	32	5128	6750	0.00524178	0.0287087	0.0112633
CNVR654	CTC-360G5.8	32	8576	11822	0.0397595	0.0046588	0.0175396
CNVR654	MRPS12	32	11855	12772	0.0306509	0.0744523	0.0141802
CNVR655	TIMM50	32	61352	65402	0.0169971	0.0277497	0.103961
CNVR655	DLL3	32	66132	67464	0.0503476	0.037038	4.71324e-05
CNVR655	LOC101749377	32	67713	71989	0.051272	0.116826	0.0115164
CNVR655	SIRT2	32	72755	75641	0.040606	0.0586871	0.0109933
CNVR655	NFKBIB	32	75724	78191	0.159411	0.0946264	0.388002
CNVR656	RAB5B	33	621471	625567	0.00178169	6.13303e-05	0.00119068
CNVR656	SUOX	33	626646	629136	0.0731837	0.00747003	0.0543413
CNVR656	IKZF4	33	630411	642769	0.0776825	0.0637752	0.000314461
CNVR657	ESYT1	33	679064	689197	0.464857	0.147618	0.203869
CNVR658	LOC101747634	33	693370	702233	0.0183681	0.0203686	2.84814e-08
CNVR658	RNF41	33	703553	712397	0.0805308	0.0209718	0.158055
CNVR660	HOXC5	33	1074014	1076030	0.000942996	0.0359878	0.0599345
CNVR661	CELA1	33	1551514	1555793	0.00319903	0.00189916	0.000389564
CNVR661	BIN2	33	1556563	1565857	0.127551	0.12672	0.0187048
CNVR662	SMAGP	33	1567011	1571523	0.0357415	0.00499531	0.0152143
CNVR662	NAB2	33	1574122	1576959	0.111337	0.0291597	0.0810796
CNVR662	NEMP1	33	1577040	1582282	0.0505025	0.0302482	0.000608522
CNVR662 ,CNVR663	MYO1A	33	1582448	1590372	0.0731836	0.00454341	0.0379697
CNVR662 ,CNVR663	TAC3	33	1591024	1593723	1.25745e-05	0.0237603	0.0174557
CNVR663	ZBTB39	33	1593971	1597551	0.1038	0.193627	0.430667

## Sheet: Supplementary Table 7
Supplementary Table 7. ANOVA test of genes annotated in CNVRs.
						Tukey's
Related CNVR	Symbol	Chr	Start	End	ANOVA	RIR-CN	WL-CN	WL-RIR
CNVR1	LOC430443	1	9080	16180	0.223367	0.722248	0.592774	0.195693
CNVR1	LOC107053049	1	20935	25758	0.461249	0.719433	0.435123	0.888354
CNVR2	NME6	1	95447	98723	0.0799903	0.0717544	0.281132	0.758435
CNVR2	RABL2B	1	98771	102698	0.449848	0.554833	0.484461	0.992708
CNVR2	ACR	1	103643	106172	0.804942	0.787522	0.93819	0.945342
CNVR2	LOC107053478	1	112848	115376	0.584296	0.557565	0.906143	0.813855
CNVR2	ARSA	1	116105	121720	0.000695645	0.672845	0.0103717	0.000807833
CNVR3 ,CNVR4	EXOC4	1	1421469	1841513	0.245245	0.824091	0.223928	0.529998
CNVR5	LOC107049180	1	1877557	1880154	0.511608	0.921156	0.729858	0.490965
CNVR6	CHCHD3	1	2002502	2187494	0.0193761	0.857733	0.0219184	0.0775948
CNVR6	LOC107054228	1	2058419	2061475	0.00773536	0.0125773	0.0264314	0.956913
CNVR6	LOC107054320	1	2061483	2063072	0.00704157	0.0159193	0.999585	0.0171213
CNVR7	LOC107054362	1	2849511	2850914	0.775072	0.839954	0.994498	0.785459
CNVR11 ,CNVR12	LOC419112	1	4120316	4150446	1.18301e-06	0.986695	8.30616e-06	1.45995e-05
CNVR11	ITIH5	1	4152211	4199566	0.922787	0.938061	0.999908	0.933445
CNVR13	FAM107B	1	7291661	7413891	0.0246219	0.949781	0.0333895	0.0685717
CNVR14	SEMA3C	1	11040851	11162842	0.423052	0.911218	0.404735	0.653597
CNVR15 ,CNVR16	GNAI1	1	11368548	11403764	0.0844798	0.711915	0.32171	0.0731079
CNVR17	LOC101752215	1	13971900	13978677	3.69373e-17	1.12551e-11	0.650223	1.12218e-11
CNVR18 ,CNVR19	FAM19A5	1	17084225	17504584	0.00744986	0.552629	0.00616718	0.0866726
CNVR21	GRM8	1	20922609	21247223	6.46665e-06	0.686597	1.29295e-05	0.000234202
CNVR22	KCND2	1	23518399	23787753	0.104473	0.105051	0.88167	0.257262
CNVR23	XRCC6BP1	1	31441843	31454984	0.249127	0.512374	0.848424	0.230919
CNVR24	LRIG3	1	31717916	31765031	0.386855	0.841573	0.357225	0.691517
CNVR26	LOC107052719	1	32603302	32606376	6.5832e-17	0.0069468	1.1214e-11	2.11078e-11
CNVR27	TPH2	1	36509695	36563986	0.0852335	0.570363	0.0692658	0.42988
CNVR28	TMTC2	1	40829198	41088658	0.609348	0.956294	0.771742	0.597221
CNVR30 ,CNVR31	KITLG	1	42981399	43032887	0.875114	0.989461	0.930354	0.871228
CNVR32	DUSP6	1	43288463	43293178	0.0357505	0.935713	0.0970072	0.0444504
CNVR34	ASCL1	1	55116730	55118741	0.147563	0.973707	0.171462	0.252887
CNVR34	PAH	1	55129804	55165880	0.974379	0.984342	0.998753	0.974433
CNVR35	THL	1	55173072	55202395	0.000188351	0.00134836	0.00050141	0.948887
CNVR36	MKRN1	1	56836116	56858052	1.06183e-08	1.3112e-05	0.159022	1.21303e-08
CNVR37	C7ORF73	1	58456261	58462431	0.408815	0.450594	0.508161	0.994866
CNVR39	TUBA8B	1	62121852	62125401	0.0177113	0.147377	0.583179	0.0145466
CNVR39	TUBA8A	1	62130071	62137309	0.0266138	0.174694	0.629621	0.022383
CNVR40	AKR1B1L	1	62199783	62207930	4.67653e-14	0.00216121	1.1264e-11	2.21347e-08
CNVR41	LOC772271	1	62213731	62220812	3.55117e-27	0.776737	1.12078e-11	1.12078e-11
CNVR41 ,CNVR42	LOC425137	1	62225379	62231308	2.76908e-09	0.284894	1.73517e-06	5.24384e-09
CNVR43	MGST1	1	63308935	63315673	0.87969	0.93456	0.98899	0.875236
CNVR44 ,CNVR45	LMO3	1	63380640	63450118	0.364315	0.337506	0.852709	0.65408
CNVR46	SOX5	1	65660324	66227364	0.11754	0.174547	0.999612	0.166103
CNVR47	LOC107054086	1	67319398	67321817	0.0344777	0.0416178	0.921764	0.0990233
CNVR49	KLHL42	1	72419789	72432720	0.205428	0.477148	0.816808	0.187182
CNVR50	CCDC91	1	72634321	72889765	0.164057	0.435099	0.147102	0.785513
CNVR51	KCNA6	1	73504749	73508596	0.243615	0.993869	0.287605	0.338535
CNVR51	LOC107054250	1	73534794	73551770	0.216528	0.944573	0.37435	0.225154
CNVR54	PRMT8	1	75168810	75245779	0.00267318	0.00197627	0.068851	0.389424
CNVR55	PRSS2	1	78102264	78105555	8.68145e-13	4.72587e-06	0.000181858	1.16024e-11
CNVR55 ,CNVR56	LOC107054567	1	78112687	78116269	1.39129e-10	0.00122888	7.66912e-05	7.28061e-11
CNVR56	LOC107054568	1	78133527	78137394	0.0151284	0.0206665	0.0503509	0.930996
CNVR57	LOC107054733	1	79048610	79056694	1.30434e-07	0.871791	6.90357e-07	4.41335e-06
CNVR58	IGSF11	1	80804263	80926875	0.00330891	0.13505	0.252258	0.00221411
CNVR59	QTRTD1	1	83003350	83022163	0.685419	0.984194	0.688719	0.789897
CNVR59	KIAA1407	1	83022144	83046319	0.309534	0.97398	0.44802	0.329519
CNVR59	ZDHHC23	1	83023134	83053280	0.134936	0.425098	0.729017	0.11737
CNVR60	CBLB	1	86643706	86770183	0.0352346	0.0847239	0.966081	0.0481424
CNVR61	CD247	1	91603992	91650630	1.14846e-05	2.75873e-05	0.00025515	0.796973
CNVR61	POU2F1	1	91651023	91772530	7.19498e-07	8.0735e-07	0.000185024	0.292768
CNVR62 ,CNVR63	HTR1F	1	92575316	92690693	0.106114	0.834281	0.290863	0.100732
CNVR64	POU1F1	1	92850762	92868428	0.0522492	0.289841	0.0427523	0.60879
CNVR67	LOC107054837	1	100705365	100708249	0.0848411	0.888087	0.0876081	0.216981
CNVR68	LOC107055196	1	101037559	101043412	0.0925806	0.153602	0.995112	0.127725
CNVR69 ,CNVR70	LOC107055200	1	101676474	101678784	8.87184e-05	0.0674085	0.048233	5.00854e-05
CNVR72	DSCAM	1	108235671	108689330	0.344003	0.346567	0.520119	0.949852
CNVR73	BCOR	1	112378844	112422324	0.830762	0.990722	0.830745	0.89413
CNVR74	LOC107056915	1	113813162	113817341	2.09572e-12	0.000188854	1.21101e-11	1.06327e-05
CNVR75	LOC101749197	1	114226428	114237805	0.129006	0.654362	0.108805	0.474143
CNVR76	DMD	1	114486908	115483008	0.181315	0.860592	0.171696	0.401598
CNVR77	TAB3	1	115661656	115703367	0.0746169	0.415219	0.546854	0.059985
CNVR78	LOC107057534	1	116008293	116017903	0.00240313	0.0676446	0.00175564	0.373001
CNVR80 ,CNVR81 ,CNVR82	LOC100857292	1	117435547	117444793	5.12132e-06	0.993451	4.64373e-05	3.15864e-05
CNVR83	LOC107057525	1	117491598	117498921	4.62707e-06	0.947382	2.06217e-05	6.24013e-05
CNVR84	ARX	1	117839213	117844037	0.190516	0.321975	0.962058	0.207991
CNVR84	POLA1	1	117846063	118037344	0.0973048	0.0831738	0.694127	0.366526
CNVR85 ,CNVR86	ACOT9	1	118326092	118347016	0.011526	0.0100931	0.631727	0.0960338
CNVR87	MAP7D2	1	119897705	119934919	0.136659	0.118903	0.729589	0.428193
CNVR89	LOC101748892	1	121643873	121647404	8.13188e-09	0.0111332	0.000257156	4.15699e-09
CNVR90 ,CNVR91	LOC107050144	1	123009444	123013773	2.716e-16	0.570411	1.14467e-11	1.12318e-11
CNVR93	PRKX	1	128155837	128211093	0.0848275	0.112925	0.988069	0.151381
CNVR94	LOC418668	1	129326851	129343482	0.438263	0.57782	0.976929	0.452733
CNVR96	IL1R1	1	133879814	133902765	0.737797	0.991144	0.745784	0.81815
CNVR98	CCDC138	1	136445364	136454731	0.112782	0.591149	0.490307	0.0932108
CNVR99	SH3RF3	1	136570447	136811855	0.155979	0.372909	0.845533	0.146694
CNVR100	LOC101749060	1	138609097	138653270	0.589722	0.597333	0.981364	0.712264
CNVR101	COL4A2	1	138903996	139053714	0.86067	0.914521	0.860051	0.991987
CNVR102	SOX1	1	139815684	139817990	0.680853	0.911094	0.88661	0.655531
CNVR105	LOC107050336	1	140007190	140014532	0.00706039	0.132486	0.394597	0.00514564
CNVR107	EFNB2	1	141049589	141090557	0.126697	0.763108	0.112497	0.381764
CNVR108	ZIC2	1	144280072	144285071	0.0381971	0.040509	0.858804	0.129295
CNVR109	DOCK9	1	144674937	144793537	0.9586	0.968311	0.999796	0.963169
CNVR110 ,CNVR111	HS6ST3	1	145564562	145856976	0.882307	0.873082	0.979661	0.950445
CNVR112	SOX21	1	146418582	146420739	0.147905	0.131938	0.774659	0.414336
CNVR112	GPR180	1	146435967	146462031	0.428379	0.437736	0.970194	0.579483
CNVR113	GPC6	1	146513833	147264247	0.0789379	0.711136	0.0683709	0.30775
CNVR114	LOC107051465	1	148838314	148839811	5.34518e-08	0.0195361	0.000664984	2.79936e-08
CNVR119	SLITRK1	1	151209848	151217902	0.0305571	0.924361	0.0893811	0.0376396
CNVR120	TBC1D4	1	155081350	155199540	0.00276045	0.0220971	0.00331334	0.776335
CNVR121 ,CNVR122	KLHL1	1	157717622	157948054	0.0885971	0.0761864	0.70307	0.338227
CNVR125	TDRD3	1	162193510	162295112	0.017655	0.0152633	0.127155	0.641427
CNVR126 ,CNVR127	DIAPH3	1	162382456	162621744	0.00628314	0.00943602	0.924612	0.0257789
CNVR128	LOC107051640	1	163980536	163981752	0.718592	0.926062	0.898618	0.695701
CNVR129	WBP4	1	165834980	165857613	0.00915587	0.00781714	0.594458	0.0897326
CNVR129	MTRF1	1	165861592	165880121	3.9236e-05	0.0155266	0.111688	2.3348e-05
CNVR130	HTR2A	1	168336247	168362922	0.00281914	0.0256465	0.00313391	0.731084
CNVR132 ,CNVR133	NBEA	1	172991191	173479832	0.284997	0.640407	0.254998	0.767863
CNVR134	FAM123A	1	177160079	177170811	0.700645	0.752472	0.738114	0.999678
CNVR135	ELMOD1	1	180534612	180577075	0.111278	0.995969	0.176752	0.150368
CNVR135	ALKBH8	1	180575059	180634391	8.45553e-16	0.951897	1.13766e-11	1.12793e-11
CNVR136	VMO1	1	180756254	180760243	0.547876	0.709399	0.961057	0.542228
CNVR138	TRPC6	1	183074650	183169496	0.118651	0.959876	0.225357	0.136047
CNVR139 ,CNVR140 ,CNVR141	CNTN5	1	183529156	184134946	0.119427	0.706882	0.409179	0.102724
CNVR142	MTNR1B	1	186280285	186300517	0.756395	0.73758	0.948789	0.900498
CNVR144	LOC101748831	1	192448590	192602478	0.114841	0.146124	0.987833	0.193192
CNVR145	OR52R1	1	194589743	194590690	1.16242e-24	0.000491182	1.12087e-11	1.12078e-11
CNVR145	LOC769317	1	194599360	194602594	5.05466e-11	0.00392667	3.79319e-11	9.08676e-06
CNVR146	LOC769103	1	194611460	194614623	2.55767e-08	9.974e-07	0.8916	1.78587e-07
CNVR147	STIM1	1	194707207	194758624	0.684399	0.659401	0.886102	0.914085
CNVR148	LOC101750398	1	194854586	194856294	0.136852	0.126833	0.822678	0.356945
CNVR148	LOC107052465	1	194856326	194859566	3.19961e-14	8.71268e-09	1.12567e-11	0.00374621
CNVR148	LOC101750734	1	194862099	194864928	4.67737e-09	1.98535e-08	6.00038e-07	0.644045
CNVR149	LOC101747275	1	195005790	195014541	0.699767	0.77188	0.720776	0.995918
CNVR150	GDPD5	1	195018026	195176379	0.00224028	0.00482342	0.977952	0.00857839
CNVR151	C2CD3	1	195749656	195812259	6.04325e-06	8.89312e-06	0.000382624	0.530356
CNVR152 ,CNVR153	NOS3	2	302527	307846	0.306772	0.928464	0.302918	0.503692
CNVR152 ,CNVR153	KCNH2	2	311265	334117	0.269426	0.746057	0.239312	0.639973
CNVR154 ,CNVR155	LOC101747807	2	356171	950188	0.0330932	0.199555	0.0278034	0.637273
CNVR155	LOC101751764	2	939494	945997	7.57673e-08	0.00210304	0.00869789	3.60706e-08
CNVR156	LOC107052494	2	963741	967517	0.000676355	0.00182251	0.00305464	0.984288
CNVR157	LOC107052492	2	975384	977482	0.349876	0.999366	0.410292	0.429458
CNVR157	LOC101751647	2	980728	989602	0.0332487	0.235345	0.567735	0.0266504
CNVR158	VIPR1	2	1742703	1852976	0.0155003	0.274797	0.326017	0.0111427
CNVR159	SLC22A13L	2	4957307	4963924	0.233687	0.797784	0.537759	0.210463
CNVR159	LOC107052479	2	4966016	4971927	0.106828	0.489851	0.574135	0.087804
CNVR159	SLC22A13	2	4973467	4982136	0.591061	0.645969	0.999989	0.648802
CNVR162	NEBL	2	18140059	18387405	0.290619	0.685111	0.730575	0.258751
CNVR163	LOC107052568	2	25707500	25710029	1.02043e-05	0.142353	0.00419986	6.74855e-06
CNVR164	TWISTNB	2	29836829	29840103	1.53068e-05	0.00733405	0.11639	9.42222e-06
CNVR165	CDCA7L	2	30643562	30682258	0.128729	0.277274	0.91255	0.133073
CNVR168	ZNF385D	2	36392081	36792051	0.0515915	0.130081	0.0610376	0.933205
CNVR170	ATP2C1	2	41801314	41872142	0.358843	0.768175	0.734451	0.325391
CNVR171	CPNE4	2	42063865	42280981	0.054966	0.999927	0.0918788	0.0896416
CNVR172	CCR5	2	42831766	42838099	0.00797252	0.997922	0.0168984	0.0198582
CNVR172	CCR2	2	42847223	42854946	0.00993084	0.977658	0.0288252	0.0171068
CNVR173	TRANK1	2	46111548	46163803	0.798886	0.803652	0.864838	0.992466
CNVR175 ,CNVR176 ,CNVR177	TPK1	2	52858574	53196804	9.579e-12	0.999583	3.79363e-10	4.2025e-10
CNVR178 ,CNVR179 ,CNVR180	CNTNAP2	2	53512586	54361401	0.586869	0.657473	0.630624	0.998985
CNVR181	EZH2	2	54453308	54502379	0.00291707	0.00230786	0.463076	0.057559
CNVR182	IGFBP3	2	55103568	55119141	0.233963	0.208831	0.557173	0.777501
CNVR183	PQLC1	2	56363312	56437697	0.00971238	0.541085	0.107956	0.0078658
CNVR184	CTDP1	2	56551321	56652498	0.0102477	0.0166548	0.966486	0.0315447
CNVR188	TFAP2A	2	63492464	63509056	0.0764	0.0779859	0.208156	0.874165
CNVR189	FOXC1	2	67244707	67246658	0.0102525	0.782776	0.0109255	0.0591409
CNVR189	GMDS	2	67253621	67648991	0.111087	0.211903	0.962666	0.129366
CNVR190	WRNIP1	2	67853839	67879253	3.88295e-14	0.924787	1.26058e-11	1.68697e-11
CNVR190	LOC101749447	2	67880203	67885497	3.43343e-11	0.21612	9.33869e-11	5.40121e-08
CNVR191	MC4R	2	69321704	69322699	0.214551	0.462634	0.848525	0.199706
CNVR194	CDH10	2	72373150	72468883	0.335082	0.304711	0.667272	0.806158
CNVR196	CDH12	2	73398953	73617480	0.638018	0.770466	0.634444	0.972912
CNVR197 ,CNVR198 ,CNVR199	CDH18	2	74441483	74699827	0.184914	0.282271	0.219949	0.987828
CNVR200 ,CNVR201	BASP1	2	75579535	75626937	0.376066	0.34329	0.722878	0.799435
CNVR202	MYO10	2	75628604	75810694	0.151478	0.212716	0.999883	0.207322
CNVR203	CTNND2	2	77650134	78278816	0.453379	0.471702	0.583716	0.981713
CNVR205	LOC428505	2	81101309	81111696	4.31249e-09	0.742309	2.36609e-08	3.90521e-07
CNVR206	GRB10	2	81113235	81255402	0.00314789	0.732362	0.00346948	0.0278007
CNVR207	LOC770839	2	82056983	82061587	1.12157e-07	1.55124e-05	0.502337	2.40094e-07
CNVR209	LPCAT1	2	86095760	86157983	4.2389e-09	0.00224478	0.000800829	1.90018e-09
CNVR210	IRX2	2	86902003	86907513	0.248472	0.776277	0.580106	0.221922
CNVR211	TMEFF1	2	88923053	89047023	0.10045	0.0855585	0.37918	0.68755
CNVR212	LRRC16A	2	90220685	90394880	0.554862	0.590564	0.996352	0.641578
CNVR213	ZADH2	2	91701265	91708606	0.0381063	0.260183	0.563611	0.0304539
CNVR215	LOC101752263	2	93562283	93563781	0.249459	0.751033	0.605821	0.221085
CNVR216 ,CNVR217	DOK6	2	94041456	94295613	0.000258547	0.0018586	0.000626383	0.937105
CNVR219	CDH19	2	95537611	95554141	0.78388	0.766423	0.953247	0.915006
CNVR220 ,CNVR221	MC2R	2	96729117	96746773	0.729645	0.845202	0.721329	0.973887
CNVR222	LAMA1	2	99747385	99848774	0.451878	0.626331	0.449403	0.955044
CNVR225	ST18	2	109910068	109977941	0.307522	0.621454	0.817118	0.280063
CNVR227	IMPAD1	2	111937466	111959628	0.0089135	0.269791	0.23715	0.00619515
CNVR228	ASPH	2	113644946	113776438	0.242434	0.220995	0.821015	0.528856
CNVR229	LOC107049082	2	114091392	114170082	0.325332	0.835985	0.298845	0.624826
CNVR230	CYP7B1	2	114789760	114812762	0.605789	0.941387	0.78933	0.587438
CNVR232	TRPA1	2	117713613	117748514	0.603816	0.633348	0.99569	0.688473
CNVR233	LOC107052757	2	120244001	120340694	0.00139126	0.0709654	0.265304	0.000935191
CNVR234	FAM92A1	2	126386108	126404518	0.659401	0.682979	0.738752	0.995392
CNVR235	GEM	2	126586546	126594244	0.408016	0.69716	0.858198	0.379469
CNVR236	LOC107052760	2	127839090	127850189	0.772699	0.773118	0.855098	0.987458
CNVR236	LOC101751823	2	127855993	127884817	0.113908	0.132488	0.215535	0.963313
CNVR237 ,CNVR238	BAALC	2	129933765	129955912	0.00228825	0.525525	0.0398164	0.00196365
CNVR239	FZD6	2	129979749	130006980	0.00232134	0.539344	0.0386019	0.0020228
CNVR240	RSPO2	2	132121188	132231355	0.0661481	0.531019	0.398342	0.0527258
CNVR241	EMC2	2	132351010	132385978	0.33331	0.335538	0.947622	0.511079
CNVR242	KCNV1	2	132804665	132815533	0.286873	0.620454	0.790688	0.258395
CNVR243 ,CNVR244	CSMD3	2	133686102	134258991	0.170656	0.253957	0.212733	0.994118
CNVR245	ENPP2	2	136612721	136682502	0.455168	0.523897	0.519345	0.999969
CNVR249	KHDRBS3	2	143191892	143272288	0.892805	0.986523	0.886407	0.948011
CNVR251	BAI1	2	147680284	147963735	0.0454593	0.0768619	0.999964	0.0782347
CNVR252	LOC101750273	2	149058446	149058827	0.616427	0.979339	0.619925	0.739986
CNVR252	LOC107052806	2	149062733	149066453	0.000118343	0.366669	0.000100222	0.00754369
CNVR253 ,CNVR254	LOC107052810	2	149093005	149107040	0.00600222	0.768502	0.0410174	0.00657996
CNVR253 ,CNVR254	LOC100857940	2	149097878	149098244	0.046886	0.952676	0.0590507	0.112435
CNVR253 ,CNVR254	LOC107052812	2	149102910	149103557	1.68228e-05	0.192644	0.00417583	1.20178e-05
CNVR253 ,CNVR254	LOC107052809	2	149102983	149110808	0.000367461	0.620693	0.00742303	0.000417472
CNVR255	LOC107052803	2	149125699	149134077	0.887192	0.999946	0.903688	0.907881
CNVR255	LOC100857382	2	149138444	149138948	0.385153	0.393379	0.964478	0.544012
CNVR256	LOC101751600	2	149246082	149250433	1.32703e-06	0.560274	2.44333e-06	9.8818e-05
CNVR257	LOC107052832	2	149533002	149552137	0.00399436	0.00894542	0.994028	0.0119309
CNVR259	LOC769512	3	9696212	9708333	0.0586413	0.310973	0.0480449	0.611478
CNVR259	LGALSL	3	9738594	9744732	0.0400404	0.0547681	0.0915974	0.970934
CNVR260	CDC42BPA	3	12273188	12443274	4.41014e-07	2.27324e-05	1.29442e-06	0.714312
CNVR261	RD3	3	22259539	22281927	4.40674e-20	0.463358	1.12087e-11	1.12145e-11
CNVR265	CRIM1	3	32364400	32528074	0.406399	0.752175	0.803894	0.373008
CNVR268	GREM2	3	36262444	36311471	0.000179763	0.265964	0.0162891	0.000128327
CNVR269	LOC107053055	3	36433354	36493726	0.163719	0.635626	0.139036	0.566811
CNVR271	LOC107053041	3	41902665	41908307	0.0420247	0.0616142	0.986857	0.0868088
CNVR272	SASH1	3	47374602	47905782	2.99048e-05	0.0126768	0.11194	1.79046e-05
CNVR273	OPRM1	3	50190279	50214541	0.450134	0.43906	0.649125	0.937188
CNVR274	MAP7	3	55230298	55350432	0.736026	0.995247	0.751792	0.80506
CNVR275	PDE7B	3	55443209	55607783	0.282556	0.927467	0.475776	0.28021
CNVR277	LAMA2	3	58293541	58629609	0.897599	0.93621	0.897946	0.994894
CNVR278	PTPRK	3	58875074	59133829	0.382082	0.418244	0.491236	0.991418
CNVR281	HS3ST5	3	64736737	64936541	0.148805	0.996103	0.223372	0.192424
CNVR283	POPDC3	3	69038949	69043288	6.16368e-11	0.953293	3.65235e-09	1.1866e-09
CNVR284	GRIK2	3	70379455	70752554	0.594769	0.904578	0.567673	0.824625
CNVR285	ASCC3	3	70898793	71165070	0.00229575	0.0136658	0.880867	0.00348711
CNVR288	UFL1	3	73065340	73086967	0.347881	0.976393	0.367762	0.485763
CNVR289	EPHA7	3	74171502	74348598	0.2656	0.945548	0.271583	0.434668
CNVR293	LOC100858320	3	85139324	85914286	0.253527	0.411162	0.263741	0.953104
CNVR295	KHDRBS2	3	86406227	86748750	0.111489	0.894101	0.261541	0.11348
CNVR297	MYOM2	3	91089248	91163384	0.477942	0.736904	0.45092	0.887598
CNVR299	KIDINS220	3	96289780	96349763	0.0130622	0.03472	0.982982	0.0222703
CNVR299	MBOAT2	3	96358520	96449224	0.0333552	0.746985	0.0309498	0.15516
CNVR300	LOC107051695	3	100413299	100416476	1.10112e-05	0.517182	1.48479e-05	0.000652751
CNVR301	LOC107053164	3	102187197	102191780	0.000121166	0.697298	0.000176721	0.00242673
CNVR301	LOC107053163	3	102191860	102197943	4.22758e-05	0.621868	6.00725e-05	0.00133981
CNVR302	LOC101751860	3	105008806	105013183	0.00802981	0.285092	0.20965	0.00557036
CNVR303	DNMT3A	3	105053749	105065011	0.876869	0.867141	0.978292	0.948548
CNVR303	DTNB	3	105082590	105224432	0.226925	0.248174	0.357148	0.970768
CNVR304	NCOA1	3	105921033	106086550	0.043775	0.913943	0.122107	0.0505589
CNVR305	LOC107053189	3	108061604	108084620	0.0292219	0.0638481	0.988711	0.0457915
CNVR305	PKHD1	3	108087010	108305107	0.134322	0.117662	0.742138	0.413426
CNVR306	BCORL1	4	1604237	1625515	0.0870513	0.812805	0.264985	0.0817489
CNVR307	FYTTD1L	4	2918965	2931148	0.633929	0.60597	0.890774	0.871727
CNVR308	FGF13	4	4774239	5001908	0.0546212	0.165525	0.866452	0.0567451
CNVR309	LOC422264	4	6600434	7056119	0.615607	0.62295	0.732067	0.982959
CNVR310 ,CNVR311	TENM1	4	15264602	15591324	0.378124	0.482844	0.417552	0.993075
CNVR312	VMA21	4	17574423	17579296	0.00191432	0.00489611	0.00639342	0.995315
CNVR313	LOC100857927	4	19423702	19474703	0.317755	0.993467	0.360221	0.419612
CNVR314	TLR2A	4	20185029	20192425	1.89312e-08	3.87988e-08	0.397242	5.25601e-06
CNVR314	TLR2B	4	20197143	20199488	7.60135e-13	3.3746e-11	0.947907	8.48378e-11
CNVR318	PCDH10	4	27094884	27133196	0.135772	0.451299	0.699024	0.116475
CNVR319	MGST2	4	29593387	29603029	0.745645	0.822316	0.754402	0.992067
CNVR319	LOC107051791	4	29604032	29611350	0.808473	0.91892	0.793901	0.964368
CNVR319	MAML3	4	29611253	29815133	0.29479	0.384871	0.3457	0.996957
CNVR321	LOC107051746	4	44372907	44375590	3.55938e-11	0.00114757	2.73777e-11	2.393e-05
CNVR322	ARHGAP24	4	46374006	46577441	0.962377	0.969411	0.968169	0.999987
CNVR323	WDFY3	4	47166002	47306100	0.2442	0.286888	0.993104	0.340992
CNVR324	SHROOM3	4	50061684	50207361	0.0037357	0.248007	0.148971	0.00250201
CNVR325	SPRY1	4	53712801	53718389	0.0125662	0.107929	0.610493	0.0107255
CNVR326	NDST3	4	55377747	55489121	0.173491	0.609056	0.612812	0.147731
CNVR328	PDLIM5	4	58561594	58695923	0.607012	0.948584	0.591426	0.780659
CNVR329	UNC5C	4	58974436	59219642	0.155676	0.1408	0.797041	0.410765
CNVR330	ADH6	4	60350739	60355094	1.41952e-17	1.12273e-11	0.953622	1.12218e-11
CNVR330	LOC107053269	4	60356942	60361461	4.17438e-14	1.769e-11	0.910914	1.26122e-11
CNVR330	LOC100857280	4	60363255	60368923	5.27749e-14	1.20112e-11	0.65204	3.27586e-11
CNVR331	TUSC3	4	64033619	64145485	0.968922	0.999909	0.972777	0.975772
CNVR333	SCFD2	4	66173796	66368297	0.255112	0.255193	0.928459	0.440711
CNVR335	RFC1	4	69760224	69798547	2.75363e-05	2.12164e-05	0.249184	0.00430673
CNVR336	KLF3	4	69976552	70003779	0.00482976	0.0320304	0.796599	0.00566534
CNVR338	PCDH7	4	72046260	72304647	0.882381	0.885774	0.996096	0.921497
CNVR339 ,CNVR340	LOC107053286	4	72382562	72384222	0.295471	0.279805	0.538286	0.883875
CNVR341	STIM2	4	73554049	73619282	0.00202887	0.00136687	0.0896576	0.270955
CNVR342	LDB2	4	76744822	76952552	0.367393	0.355	0.917382	0.586141
CNVR344	DRD5	4	79076509	79083137	0.701041	0.757089	0.999213	0.73464
CNVR345	CPZ	4	81756785	81791318	0.308966	0.299032	0.910517	0.526448
CNVR346	CD8A	4	86242348	86254555	0.00104174	0.0533157	0.000715177	0.284061
CNVR346 ,CNVR347	LOC771798	4	86256686	86259296	0.82183	0.863699	0.838126	0.998586
CNVR346 ,CNVR347	LOC771804	4	86261131	86269422	0.000568693	0.00231038	0.996082	0.00178279
CNVR348	LOC107053324	4	86287064	86288761	0.0263049	0.312521	0.0195914	0.393502
CNVR348	LOC107053306	4	86290810	86294626	0.163973	0.914157	0.330289	0.166443
CNVR349 ,CNVR350	LOC100857817	4	86300967	86305417	1.88464e-08	0.000207844	0.0254734	1.08061e-08
CNVR349 ,CNVR351	LOC100857839	4	86308026	86311894	1.17777e-05	2.98531e-05	0.000240104	0.819159
CNVR351	LOC107053308	4	86325306	86328983	0.00336279	0.879213	0.00485289	0.0185896
CNVR352 ,CNVR353	LOC107049163	4	86336137	86354806	0.00430751	0.115096	0.00303057	0.337115
CNVR352	LOC107049168	4	86355397	86359519	7.78785e-14	0.000226623	3.53181e-07	1.12664e-11
CNVR352	LOC100857871	4	86363368	86365046	0.035796	0.0380823	0.856977	0.123757
CNVR352	LOC100857906	4	86372542	86374936	0.498872	0.524074	0.610628	0.989378
CNVR352	LOC107049200	4	86379049	86381866	9.86098e-11	0.000747604	9.37595e-05	5.36416e-11
CNVR354 ,CNVR355	LOC107049196	4	86389368	86427807	4.21601e-06	0.246573	3.68642e-06	0.00100216
CNVR354	LOC100857337	4	86418410	86421541	2.70227e-06	0.000122579	5.72367e-06	0.665769
CNVR355 ,CNVR356	LOC100858172	4	86429429	86440523	5.65892e-05	0.781201	0.000994415	0.000107393
CNVR355 ,CNVR356	LOC422924	4	86437682	86450305	6.24947e-07	0.00157034	3.60834e-07	0.0527476
CNVR355 ,CNVR356	LOC101749090	4	86452041	86456769	0.0109737	0.891717	0.0141419	0.0450291
CNVR357	SUCLG1	4	86749500	86764995	0.263374	0.246611	0.864577	0.516193
CNVR359	LOC107053337	5	1537	6270	0.00958729	0.999032	0.0202135	0.0225294
CNVR359	LOC107053341	5	6508	9798	0.015127	0.0576655	0.0188076	0.892364
CNVR359	TMEM109	5	10161	11934	0.00282552	0.0617434	0.433882	0.00217427
CNVR359	TMEM132A	5	11976	18261	0.486288	0.906361	0.72339	0.462902
CNVR360	ALDH3B1	5	277793	284615	2.64797e-10	1.94069e-08	0.88128	3.09736e-09
CNVR360	LOC428812	5	284714	292092	0.00540923	0.79144	0.00621724	0.0354736
CNVR365 ,CNVR366 ,CNVR367	SPON1	5	6396873	6422226	0.159873	0.144659	0.798592	0.416995
CNVR368	TCP11L1	5	7041134	7057680	0.124942	0.486583	0.629276	0.104553
CNVR368	DEPDC7	5	7058582	7066885	0.557401	0.553984	0.965523	0.711119
CNVR370	PLEKHA7	5	11565908	11706587	0.766145	0.834003	0.776434	0.994009
CNVR371	SERGEF	5	12309976	12455722	0.621523	0.724192	0.635967	0.98883
CNVR372	HRAS	5	16038955	16048115	1.28905e-06	0.855042	4.81252e-06	3.30158e-05
CNVR373	TPCN2	5	17116917	17139354	0.0174434	0.0219348	0.0617868	0.904927
CNVR374	APIP	5	18851333	18864276	0.353039	0.437113	0.998686	0.40943
CNVR374	PDHX	5	18864357	18901604	0.0113729	0.0146883	0.894544	0.0458645
CNVR375	LRRC4C	5	20503908	20955628	0.611357	0.722835	0.985525	0.622098
CNVR377	PHF21A	5	23771468	23897323	0.000930249	0.00057575	0.122432	0.126105
CNVR377	GYLTL1B	5	23900271	23920555	0.0163975	0.22572	0.0120613	0.402938
CNVR378	LOC101747844	5	24634459	24656612	0.00576621	0.0664817	0.581906	0.00498515
CNVR379	GPHN	5	29066540	29333342	0.316736	0.70948	0.284007	0.7411
CNVR381	NPAS3	5	35105386	35715453	0.0532919	0.731571	0.0475131	0.224474
CNVR382	BRMS1L	5	36396648	36415543	0.000470205	0.00217595	0.988407	0.00138695
CNVR383	FLRT2	5	42172881	42235676	0.226952	0.452226	0.879273	0.216382
CNVR384	PSMC1	5	43855443	43863509	0.00240766	0.00399406	0.915715	0.0124437
CNVR385	LOC107053591	5	47007100	47010020	0.0115263	0.837835	0.0553071	0.0132792
CNVR387	DIO3	5	49376881	49378265	0.0470884	0.0367123	0.350227	0.493395
CNVR388 ,CNVR389	LOC107053594	5	53861297	53862838	0.000635855	0.570869	0.013243	0.000636944
CNVR389	LOC101748830	5	53869147	53870688	0.00473398	0.329278	0.126178	0.00331396
CNVR390	MDGA2	5	56896215	57016513	8.82647e-06	0.816601	0.000190997	2.30539e-05
CNVR392	MIS18BP1	5	58849071	58867046	0.000554087	0.957368	0.003116	0.00131374
CNVR392	FANCM	5	58868093	58927516	0.325092	0.976559	0.3464	0.460974
CNVR395	SH2D4B	6	4222934	4294334	0.0186499	0.0135654	0.346332	0.289226
CNVR402	LOC423793	6	19441201	19478228	0.170299	0.951449	0.306006	0.183794
CNVR403	PCGF5	6	19697211	19753924	0.783011	0.895582	0.967955	0.769736
CNVR404	PYROXD2	6	22239588	22243904	0.881746	0.888616	0.997749	0.915938
CNVR404	LOXL4	6	22246293	22254594	0.0824771	0.198949	0.911968	0.088809
CNVR405	ATRNL1	6	28168903	28589072	0.113248	0.543077	0.0932105	0.537351
CNVR406	LOC101750892	6	31346965	31375306	0.00330886	0.00654446	0.973235	0.0121652
CNVR407	ALDH18A1	6	35375488	35420382	0.0298659	0.0560722	0.053472	0.999768
CNVR409	IKZF2	7	3637643	3763677	0.257741	0.99923	0.335421	0.316934
CNVR410	COL6A2	7	6764344	6790429	0.103432	0.855477	0.100683	0.272049
CNVR410	LOC107053763	7	6795910	6797209	0.569602	0.67103	0.592621	0.991377
CNVR410	FTCD	7	6800564	6812338	0.380031	0.386893	0.542485	0.961871
CNVR412	SLC39A10	7	9595563	9682845	0.786458	0.842182	0.800718	0.996716
CNVR413	DNAH7	7	9682846	9797359	0.257917	0.478412	0.248188	0.895421
CNVR414	ICOS	7	13431325	13441349	0.155497	0.427949	0.13866	0.775311
CNVR415	SESTD1	7	15070525	15134202	0.781117	0.912001	0.763772	0.954121
CNVR418	LOC107053826	7	17647228	17668181	0.246374	0.527789	0.225476	0.828129
CNVR419	COBLL1	7	20140330	20216238	0.00518413	0.0123311	0.999586	0.0132839
CNVR420	KCNH7	7	20927412	21149819	0.771946	0.835061	0.7842	0.995258
CNVR421	ABCB6	7	22353262	22358724	0.916612	0.918415	0.996913	0.945716
CNVR421	LOC100858626	7	22358850	22361218	0.0168759	0.958422	0.0247804	0.048934
CNVR421	LOC107053848	7	22361768	22367553	0.0110163	0.407762	0.0080855	0.171473
CNVR421	FAM134A	7	22367491	22379878	0.00841138	0.0228761	0.0161552	0.990293
CNVR422	CNTNAP5	7	24536859	24815016	0.0555314	0.0449225	0.585598	0.317222
CNVR424	ADCY5	7	27099958	27295391	3.13041e-05	0.000973766	4.80249e-05	0.645091
CNVR425	MYLK	7	27324149	27507722	0.219123	0.537065	0.774389	0.195164
CNVR426	LOC424300	7	31723864	31887843	0.44704	0.522363	0.505771	0.999592
CNVR427	GTDC1	7	33270007	33450697	0.548995	0.988078	0.568292	0.660587
CNVR428	ACVR2A	7	34687035	34744468	0.027452	0.320681	0.0204873	0.39371
CNVR429	NR5A2	8	1591201	1687248	0.493138	0.889755	0.465902	0.749276
CNVR430	LOC107053948	8	8083952	8088272	0.000397765	0.0214611	0.334161	0.000299172
CNVR431	LOC107053947	8	8103802	8106557	0.000526322	0.0140302	0.00048959	0.507887
CNVR432 ,CNVR433	LOC107053950	8	8809526	8813767	0.0115393	0.0413442	0.926769	0.0161244
CNVR434	PLA2G4A	8	9794783	9902792	0.805913	0.885092	0.802299	0.985563
CNVR436 ,CNVR437	DAB1	8	25926093	26309330	0.0333354	0.0251462	0.398531	0.356499
CNVR439	SLC44A5	8	29797758	29886614	0.0668242	0.0537947	0.56515	0.373127
CNVR441	GPC2	9	2955495	3344018	1.3034e-11	5.55395e-10	0.999399	4.90724e-10
CNVR448	EPHA4	9	7626766	7841515	0.369011	0.462636	0.996564	0.417095
CNVR451	AGTR1	9	12398391	12431229	0.183376	0.967652	0.306552	0.203898
CNVR453	NAALADL2	9	18399365	18686028	0.148244	0.575134	0.592763	0.12465
CNVR455	TMEM40	9	22349677	22360453	0.841388	0.997719	0.852531	0.883549
CNVR456	LOC101748538	10	726359	729218	0.0308352	0.134633	0.781734	0.0299317
CNVR456	LOC100857343	10	734245	736838	6.32875e-06	0.000792637	0.356702	6.66554e-06
CNVR457	SCAMP2	10	2335059	2343871	0.206459	0.264484	0.278422	0.999451
CNVR457	ULK3	10	2344268	2349530	0.602799	0.972675	0.740064	0.601454
CNVR457	CPLX3	10	2350392	2353552	0.0970092	0.529624	0.0789237	0.503496
CNVR457	CSK	10	2358434	2366314	0.47712	0.738087	0.44981	0.885832
CNVR458	FOXB1	10	5185868	5188172	0.438258	0.64251	0.426302	0.932988
CNVR459	APBA2	10	5745429	5834011	0.0131296	0.988036	0.0231304	0.0335472
CNVR459	FAM189A1	10	5835149	5936786	0.00562897	0.120485	0.00405991	0.376463
CNVR460	TCF12	10	7349303	7461195	0.00039633	0.000237826	0.0749068	0.117605
CNVR461	RFX7	10	7645675	7722517	1.64962e-06	8.23345e-07	0.0140587	0.0137903
CNVR461	NEDD4	10	7737742	7783990	0.00144752	0.000981324	0.276078	0.0695064
CNVR462	CTXN2	10	10068516	10076068	0.0822323	0.072859	0.295386	0.744146
CNVR462	SLC12A1	10	10076664	10128377	0.00195427	0.00674924	0.00481365	0.992475
CNVR464	NTRK3	10	13227881	13408049	1.24221e-08	0.11314	2.37737e-05	1.1832e-08
CNVR465 ,CNVR466	AGBL1	10	13623118	13914436	0.0277692	0.692959	0.154809	0.0246489
CNVR469	LOC415661	11	1103746	1106416	0.0283845	0.0349882	0.0853915	0.920999
CNVR469 ,CNVR470	LOC415662	11	1108929	1128632	0.000159712	0.129539	0.0360135	9.58618e-05
CNVR470	LOC107049164	11	1121876	1124353	4.25337e-06	0.315848	0.000697527	4.28214e-06
CNVR471 ,CNVR472	LOC101750299	11	2748466	2751574	6.12177e-07	0.590113	4.66008e-05	1.30895e-06
CNVR473	LOC107052165	11	2765871	2767202	2.28615e-09	0.264094	1.65309e-06	4.17094e-09
CNVR475	LOC107054305	11	11448506	11478456	0.0593049	0.269118	0.68256	0.050696
CNVR475	NAE1	11	11482699	11491415	0.0022743	0.662202	0.00232712	0.0265582
CNVR480 ,CNVR481	ADAMTS18	11	13993420	14063412	0.84579	0.944487	0.832185	0.964453
CNVR482	CMIP	11	15750211	15872620	0.000210427	0.00104244	0.000748122	0.994079
CNVR484	BANP	11	18243614	18386758	0.00556216	0.00716679	0.0299047	0.854899
CNVR487 ,CNVR488	LOC107054339	12	1081577	1082917	7.54151e-08	0.624011	2.21193e-07	7.04765e-06
CNVR493	LOC415922	12	2254872	2259496	1.00791e-05	0.000521501	1.48679e-05	0.559977
CNVR493	GBP	12	2262152	2264784	0.00586109	0.150451	0.00408789	0.319949
CNVR494	LOC415934	12	2696222	2706417	0.390257	0.356592	0.751763	0.786805
CNVR494	LOC101751362	12	2707870	2712697	0.276788	0.474274	0.922399	0.273159
CNVR495	ACY1	12	3122776	3126982	0.388681	0.95962	0.39351	0.554887
CNVR495	ABHD14A	12	3126968	3128672	0.994683	0.997872	0.999104	0.994226
CNVR495	LOC107054363	12	3129257	3130205	0.789082	0.96774	0.775637	0.900394
CNVR495	RP11-155D18.12	12	3131270	3135790	0.380244	0.933838	0.372852	0.58033
CNVR496	RAB43	12	5080010	5097847	0.176105	0.3077	0.957648	0.191961
CNVR497	LOC107054428	12	11027821	11038776	0.000339078	0.115635	0.000202541	0.068633
CNVR497 ,CNVR498	GRIP2	12	11044109	11256598	0.0762665	0.455948	0.0609952	0.507814
CNVR499	FOXP1	12	15932417	16280668	0.00478481	0.0169112	0.00874267	0.968211
CNVR500	LOC416106	12	18147856	18221217	0.412403	0.484015	0.999935	0.477527
CNVR501	LOC107054461	13	503395	507327	0.00366749	0.0177593	0.00567412	0.910562
CNVR502	LOC107054462	13	530597	534636	5.22586e-07	0.0172491	0.0046865	2.59385e-07
CNVR503	LOC107049090	13	554191	558420	5.97941e-16	0.0133567	5.81003e-11	1.12216e-11
CNVR504	LOC107054466	13	594133	610217	7.08544e-12	1.64182e-06	0.00355801	1.52952e-11
CNVR504 ,CNVR505	LOC107054465	13	617645	623101	0.584678	0.672903	0.614676	0.995227
CNVR507	PCDHA12	13	706458	786970	1.64905e-05	0.0334	0.0304948	8.78084e-06
CNVR507	PCDHA2	13	706458	853846	0.299058	0.278596	0.565894	0.861405
CNVR508	LOC100858937	13	1721473	1724840	0.147667	0.12989	0.750749	0.433084
CNVR508 ,CNVR509	LOC107054480	13	1730643	1734872	0.00149894	0.0769937	0.258701	0.00100175
CNVR509	LOC107054485	13	1741731	1754226	0.427014	0.80933	0.393505	0.768612
CNVR509 ,CNVR510	LOC107054486	13	1763395	1769269	0.000600345	0.969577	0.00149684	0.00309043
CNVR510	LOC100858040	13	1771109	1780965	0.0028668	0.437048	0.0022116	0.0617504
CNVR510 ,CNVR511 ,CNVR512	LOC107054488	13	1782975	1787745	0.178244	0.153926	0.699829	0.535316
CNVR511 ,CNVR512 ,CNVR513	LOC100859022	13	1793493	1797468	0.00780885	0.102318	0.504914	0.00617694
CNVR511 ,CNVR513	LOC100857975	13	1801370	1807167	0.027385	0.0209767	0.480106	0.255924
CNVR514	KCNIP1	13	3517626	3815112	0.00247374	0.0157519	0.856854	0.00351905
CNVR515 ,CNVR516	TENM2	13	4819802	5442558	0.214517	0.285101	0.275099	0.999728
CNVR517	ATP10B	13	7700514	7752211	2.18682e-08	1.75345e-06	0.715684	9.23754e-08
CNVR518	UIMC1	13	10282277	10315987	0.000165323	0.00135904	0.000408711	0.926118
CNVR518	HK3	13	10327381	10332415	0.818287	0.979916	0.904236	0.809996
CNVR520	FBXL21	13	15280046	15293224	0.101532	0.107337	0.912951	0.231977
CNVR520	IL9	13	15315382	15323158	0.281931	0.365708	0.998352	0.337474
CNVR522	PLA2G10	14	838348	861903	0.0193585	0.0194619	0.0957148	0.780808
CNVR522	ZC3H7A	14	862350	888614	0.000217597	0.000445762	0.879402	0.00207483
CNVR523	MAD1L1	14	2761881	3081713	5.90465e-05	3.78504e-05	0.0132979	0.16363
CNVR524	LOC107054580	14	4009819	4016786	0.675599	0.837193	0.657699	0.949453
CNVR524	AP5Z1	14	4018167	4027868	0.132303	0.293531	0.133601	0.898344
CNVR525	GRIN2A	14	9300844	9461661	0.139673	0.348216	0.84118	0.13153
CNVR526	LOC107054656	14	14316471	14318947	0.000685467	0.0230989	0.000557352	0.419809
CNVR527	LOC107054662	14	14816026	14817390	5.2313e-12	3.06762e-09	0.447095	4.01771e-11
CNVR528	TBX1	15	930579	941487	0.18367	0.992814	0.224535	0.272068
CNVR529	TANGO2	15	1268641	1286149	0.000338309	0.95889	0.0020617	0.000867589
CNVR530	FBRSL1	15	1560156	1978850	0.314778	0.929875	0.511467	0.310828
CNVR531	GALNT9	15	2215300	2475137	0.639677	0.685862	0.696505	0.999836
CNVR533	STX2	15	2926591	3223484	0.318409	0.996151	0.366808	0.412368
CNVR533	ADGRD1	15	3062231	3191688	0.898782	0.891249	0.984058	0.955712
CNVR534	MN1	15	7533353	7570054	0.383333	0.420663	0.992106	0.490721
CNVR534	PITPNB	15	7577753	7595978	0.497027	0.574427	0.999031	0.548352
CNVR535	GSC2	15	7906588	7910665	0.000283355	0.00264608	0.871792	0.000549012
CNVR535	DGCR14	15	7910863	7918010	0.000708234	0.0056339	0.86676	0.00120392
CNVR536	MTFP1	15	10861527	10863146	0.00308975	0.996959	0.0092477	0.00750467
CNVR536	LOC101751363	15	10863245	10868824	0.00331354	0.88518	0.00486012	0.0179932
CNVR536	RP4-539M6.19	15	10868936	10872830	1.21643e-07	0.670343	3.7541e-07	8.95597e-06
CNVR537 ,CNVR538 ,CNVR539	BG2	16	245786	287816	1.52553e-05	9.87117e-06	0.00580551	0.140564
CNVR537 ,CNVR538	LOC100859531	16	251318	280537	2.2005e-06	3.46379e-05	1.05306e-05	0.940936
CNVR539 ,CNVR540	BG8	16	287966	294390	0.0644973	0.327689	0.0529809	0.616235
CNVR540 ,CNVR541	LOC107054696	16	299036	304109	2.58495e-19	1.47433e-10	5.38126e-07	1.1208e-11
CNVR541	LOC107054697	16	304530	306548	6.63303e-14	1.83595e-07	0.000371718	1.12647e-11
CNVR542 ,CNVR543	LOC425214	16	313114	369469	0.00116356	0.222711	0.0771338	0.000757111
CNVR542 ,CNVR543	LOC101748132	16	329691	348948	0.000450741	0.000688131	0.795934	0.00501206
CNVR542 ,CNVR543	LOC100858529	16	330521	356187	0.00184357	0.00722958	0.979576	0.00412877
CNVR544 ,CNVR545	YF6	16	393392	402907	0.000142045	0.000615887	0.999839	0.000650943
CNVR544 ,CNVR545	LOC107054706	16	403004	404488	0.000196538	0.000114304	0.0875771	0.0634024
CNVR544 ,CNVR545	LOC107049124	16	404459	408470	0.000226446	0.000319158	0.715922	0.00375798
CNVR544 ,CNVR546 ,CNVR547	LOC100858581	16	419841	422729	0.000911157	0.000791916	0.0227183	0.486902
CNVR546	LOC101747901	16	424398	427415	0.00160746	0.0158326	0.00194323	0.74787
CNVR546 ,CNVR548	LOC101748375	16	427428	433437	0.03007	0.0228567	0.289626	0.454773
CNVR546 ,CNVR548	LOC100858282	16	433351	436370	3.29066e-05	8.5337e-05	0.874777	0.000451377
CNVR546 ,CNVR548	LOC769354	16	436150	438978	0.00144567	0.000937922	0.0922528	0.216606
CNVR546 ,CNVR549 ,CNVR550 ,CNVR551	LOC100859807	16	440659	468630	0.00736484	0.00529522	0.146117	0.372911
CNVR549 ,CNVR550 ,CNVR551 ,CNVR552 ,CNVR553	LOC100859134	16	458832	481534	0.00763428	0.00541568	0.162606	0.34775
CNVR549 ,CNVR550	LOC107049143	16	461986	463446	0.000201014	0.000283289	0.708861	0.00349724
CNVR549	LOC107054704	16	490650	493519	0.00128575	0.000901207	0.0551756	0.310835
CNVR549 ,CNVR554	LOC100859100	16	494551	508816	0.00214072	0.00140347	0.226026	0.114385
CNVR554	LOC769384	16	498857	504482	4.0178e-05	2.3813e-05	0.0161614	0.109524
CNVR556	LOC101748499	16	581811	586317	0.0423259	0.998464	0.0775467	0.0689935
CNVR557 ,CNVR558	LOC769366	16	626133	631185	2.28082e-05	2.39256e-05	0.001709	0.416774
CNVR560	ZNF606	18	67436	77570	0.0960378	0.25987	0.852109	0.0935865
CNVR560	ZNF302	18	74322	84622	0.000115552	0.740498	0.00202895	0.000184478
CNVR561	MYH1D	18	400413	422942	3.61861e-09	0.931427	3.80868e-08	1.49562e-07
CNVR561	MYH1F	18	431376	449075	2.22385e-06	0.885291	4.59287e-05	8.52673e-06
CNVR562 ,CNVR563	MYH10	18	1764645	1857790	0.107316	0.10479	0.276306	0.860238
CNVR564 ,CNVR565	CCDC42	18	1973057	1976838	0.139763	0.994119	0.216236	0.179547
CNVR566	TOM1L1	18	5886722	5907216	0.602505	0.76276	0.59182	0.958317
CNVR567	SLC39A11	18	8983718	9058490	0.0988364	0.873442	0.0987168	0.252089
CNVR568	NSUN5	19	305334	308318	0.000101748	0.84405	0.00128021	0.000208946
CNVR568	LOC107054764	19	315110	316916	0.300193	0.621564	0.807485	0.272267
CNVR568	POM121	19	317738	328732	0.000586845	0.0683222	0.000364567	0.163942
CNVR569 ,CNVR570	AUTS2	19	1325415	1988311	0.00605823	0.035517	0.820581	0.0072395
CNVR571	GATSL2	19	2515830	2605841	0.00392356	0.997067	0.0112432	0.00918714
CNVR573	KCTD7	19	5008445	5015240	1.14915e-05	0.000245072	0.808143	2.8394e-05
CNVR574	TAOK1	19	5990923	6061455	0.0449322	0.0385725	0.224779	0.677764
CNVR574	GIT1	19	6062139	6069941	0.000142741	0.258701	0.0142435	0.000101945
CNVR575	LHX1	19	8409833	8414746	0.114863	0.118077	0.902483	0.261638
CNVR575	AATF	19	8421313	8462726	0.174658	0.309895	0.188827	0.953525
CNVR576	MSI2	19	8797291	8981058	0.171107	0.164602	0.375088	0.873284
CNVR578	EPB41L1	20	180713	247694	0.0065401	0.914278	0.0276935	0.00949235
CNVR578	AAR2	20	251116	256530	0.0848413	0.814475	0.259194	0.079927
CNVR582	PRDM16	21	1022320	1349887	0.0481756	0.972076	0.10549	0.0645334
CNVR582	LOC419389	21	1223937	1228035	0.0115313	0.175633	0.4099	0.00847469
CNVR583	EPHB2	21	5946286	6063269	0.00033292	0.0649813	0.12033	0.000199322
CNVR584	KIF17	21	6774881	6786814	0.944135	0.972071	0.941147	0.993921
CNVR584	DDOST	21	6786841	6792467	0.0171646	0.0148839	0.124107	0.643117
CNVR584	DDI2	21	6793812	6817133	0.0174144	0.393844	0.0127836	0.240832
CNVR585	ADRB3	22	2261764	2264797	0.514352	0.526626	0.645085	0.980297
CNVR585	EIF4EBP1	22	2270656	2274964	0.0351386	0.0404182	0.900163	0.107715
CNVR586	ACTG2	22	2844748	2847382	0.740678	0.778748	0.999986	0.781612
CNVR586	DGUOK	22	2847995	2849520	0.267864	0.23658	0.691587	0.691655
CNVR588	YRK	23	2056267	2064450	0.317886	0.298308	0.874247	0.576087
CNVR589 ,CNVR590	ID3	23	2211780	2213056	0.00285069	0.00318912	0.73579	0.0255158
CNVR591	RUNX3	23	2452377	2484491	0.126783	0.962142	0.235238	0.145103
CNVR592	EPB41	23	2596691	2672339	0.000166686	0.000188138	0.00471869	0.569802
CNVR593	LOC107055086	25	783429	786252	0.00513383	0.645683	0.0512231	0.00481403
CNVR596	ZBTB7B	25	1812250	1830425	0.000607481	0.000503527	0.0204255	0.429174
CNVR596	LOC101750588	25	1832750	1837666	0.0707302	0.457853	0.0562035	0.484311
CNVR599	LOC100858999	25	2553301	2560072	0.447887	0.647595	0.936623	0.436734
CNVR599 ,CNVR600	NDUFS2	25	2562820	2567328	0.199309	0.709751	0.564127	0.173278
CNVR600 ,CNVR601	FCER1G	25	2567666	2590029	0.875735	0.996313	0.915691	0.880123
CNVR600 ,CNVR601	LOC107052256	25	2570713	2573739	0.0491244	0.498096	0.355787	0.0384047
CNVR600 ,CNVR601	LOC101748032	25	2574091	2575912	0.0764586	0.197892	0.893507	0.0803697
CNVR601	SSR2	25	2576778	2580237	0.00937715	0.327512	0.199075	0.00661968
CNVR601	CTSS	25	2580937	2585626	0.463674	0.588359	0.484381	0.984356
CNVR601	CTSK	25	2586099	2589028	0.00514117	0.00773583	0.91619	0.0227228
CNVR601	ARNT	25	2589829	2610524	0.000530878	0.00203689	0.00179712	0.99909
CNVR602	LOC429984	25	2740745	2745670	0.000120228	0.000135385	0.549402	0.00390976
CNVR602	LOC100857190	25	2751200	2755777	0.0756026	0.108985	0.128568	0.996349
CNVR603	LOC101748755	26	1184451	1189302	0.288518	0.904729	0.507754	0.278609
CNVR603	SORT1	26	1190304	1201120	0.577896	0.687768	0.987744	0.594364
CNVR604	SLC6A17	26	1337426	1352570	0.00688558	0.825007	0.00818248	0.0386824
CNVR604	KCNC4	26	1355839	1373781	0.00283398	0.718674	0.00308892	0.0266884
CNVR605 ,CNVR606 ,CNVR607	HMGA1	26	4415782	4421656	0.237685	0.274866	0.341661	0.989256
CNVR608	FOXP4L	26	4844332	4887023	0.290853	0.389193	0.994185	0.335274
CNVR608	MDFI	26	4891121	4906184	0.745324	0.825341	0.99076	0.752093
CNVR609	LOC101751094	27	58462	62958	7.37813e-05	0.000267241	0.00050785	0.979459
CNVR610	LOC107049117	27	66251	68943	0.00487822	0.00461912	0.0486724	0.650476
CNVR611	LOH11CR2A	27	160440	171210	0.407894	0.496651	0.99768	0.458025
CNVR612 ,CNVR613 ,CNVR614 ,CNVR615 ,CNVR616 ,CNVR617 ,CNVR618 ,CNVR619 ,CNVR620 ,CNVR621 ,CNVR622 ,CNVR623 ,CNVR624 ,CNVR625 ,CNVR626 ,CNVR627 ,CNVR628 ,CNVR629 ,CNVR630 ,CNVR631 ,CNVR632	LOC769232	27	181398	731094	1.53264e-10	2.18629e-10	5.4769e-07	0.106728
CNVR613 ,CNVR614 ,CNVR615 ,CNVR616 ,CNVR617 ,CNVR618 ,CNVR619 ,CNVR620 ,CNVR621 ,CNVR622 ,CNVR623 ,CNVR624 ,CNVR625 ,CNVR626 ,CNVR627	LOC101750797	27	224224	584730	2.37291e-08	2.87882e-08	1.8671e-05	0.201215
CNVR616 ,CNVR617	LOC107055220	27	294205	319579	0.00423126	0.0239237	0.00566214	0.857904
CNVR619	LOC101747797	27	354463	409472	2.45737e-08	1.97763e-08	0.0858527	6.06968e-05
CNVR619	LOC107055215	27	371255	377432	9.09471e-11	6.61382e-11	0.00911926	6.23974e-06
CNVR624 ,CNVR625	LOC107055225	27	542810	562235	6.2877e-07	1.10384e-05	0.954681	3.8287e-06
CNVR624 ,CNVR625	LOC107055214	27	549390	555126	0.000804912	0.122318	0.114942	0.000495007
CNVR624	LOC107055238	27	549746	550086	0.393348	0.374055	0.634589	0.900285
CNVR624 ,CNVR625	LOC107055217	27	562035	563898	0.0202795	0.0171633	0.146111	0.624867
CNVR624	LOC107055240	27	568703	569448	0.035984	0.726484	0.171998	0.0325505
CNVR626 ,CNVR627	LOC769422	27	588220	592260	2.23226e-09	6.2477e-09	0.431611	7.13356e-07
CNVR626	LOC770434	27	599735	600920	0.000185851	0.00016096	0.403179	0.00920809
CNVR626	LOC107055231	27	613699	614616	0.0551992	0.993431	0.0813171	0.102656
CNVR626	LOC101751813	27	624438	626417	8.3955e-10	6.9292e-10	0.0447034	7.37154e-06
CNVR626	LOC429206	27	633011	633442	1.64573e-11	1.79734e-11	0.000158758	8.80082e-05
CNVR626 ,CNVR628	LOC107055229	27	642194	643374	0.163767	0.559939	0.139209	0.642938
CNVR628 ,CNVR629	LOC100859830	27	650260	651359	5.40877e-10	1.40482e-09	0.338446	3.13975e-07
CNVR628 ,CNVR629 ,CNVR630	LOC107055216	27	653782	685699	1.04914e-09	4.93952e-10	0.000179262	0.00301551
CNVR628 ,CNVR630	LOC107055232	27	673821	674992	1.23487e-09	6.47709e-10	7.58473e-05	0.00773345
CNVR631	LOC107055234	27	707411	708631	0.00447747	0.00347141	0.460209	0.0788219
CNVR631	LOC107055213	27	711599	713493	0.212357	0.359003	0.953879	0.225132
CNVR632	LOC107055230	27	721439	722626	0.0275418	0.0634418	0.0420179	0.982925
CNVR633	LOC769926	27	742659	743831	0.0569906	0.0800089	0.110694	0.98715
CNVR634	LOC425854	27	760032	760903	0.00296914	0.00455287	0.015789	0.897265
CNVR635	LOC101750937	27	807203	810694	6.13579e-08	2.5296e-07	0.754602	3.68156e-06
CNVR636	LOC107055259	27	1182053	1182832	0.00026189	0.0250095	0.000177186	0.236571
CNVR637	TANC2	27	2632183	2818627	0.00308547	0.101539	0.310077	0.00213401
CNVR638	PDK2	27	3178777	3185676	0.353029	0.811734	0.322136	0.683351
CNVR638 ,CNVR639	ITGA3	27	3186220	3201582	0.055167	0.0643646	0.930506	0.138235
CNVR639	DLX3	27	3205945	3211170	0.967343	0.964983	0.99544	0.985407
CNVR640	HOXB8	27	3795352	3796999	0.777849	0.873559	0.979766	0.771147
CNVR640	HOXB7	27	3798149	3803481	0.764183	0.968362	0.751482	0.880772
CNVR641	HOXB3	27	3840562	3864857	0.0191442	0.127508	0.663616	0.0168387
CNVR641 ,CNVR642	HOXB2	27	3867101	3871833	0.264429	0.999537	0.3258	0.340312
CNVR642	HOXB1	27	3879443	3882191	0.00186117	0.378182	0.00137729	0.0554165
CNVR643	LOC101752206	27	4120634	4160530	0.624398	0.700681	0.656764	0.997232
CNVR643	SNX11	27	4162424	4168386	0.337926	0.996724	0.387463	0.430498
CNVR643	CBX1	27	4168538	4176552	0.751545	0.884423	0.735333	0.958733
CNVR644	LOC101750894	27	4260935	4274769	0.138122	0.142543	0.915434	0.289939
CNVR645	SRCIN1	27	4278768	4318568	0.106852	0.180584	0.989347	0.138531
CNVR646	MLLT6	27	4374478	4403841	0.0840302	0.793594	0.269674	0.077587
CNVR646	LOC107055296	27	4410156	4419961	0.215477	0.384462	0.933422	0.220065
CNVR646	CISD3	27	4421720	4422397	0.0208936	0.0733749	0.895132	0.0251895
CNVR646	PCGF2	27	4422951	4428429	0.022028	0.0167261	0.466208	0.230102
CNVR647	MVP	28	29913	39833	0.0974678	0.296129	0.798631	0.0897694
CNVR648	UNC13A	28	1156583	1183660	0.000363022	0.596032	0.000397069	0.00794749
CNVR649	MKNK2	28	2131458	2139821	0.0198074	0.38227	0.0145475	0.270166
CNVR649	BTBD2	28	2143322	2156154	0.00301088	0.868983	0.0176497	0.00429966
CNVR649	CSNK1G2	28	2156972	2165156	0.0167318	0.142532	0.0137409	0.5807
CNVR650	TCF3	28	2386180	2445344	0.10725	0.731778	0.362993	0.0936132
CNVR651	EFNA2	28	3128201	3159679	0.000348149	0.435375	0.0131558	0.000301934
CNVR652	TMEM59L	28	3886034	3891768	0.219808	0.782122	0.531016	0.196451
CNVR652	CRLF1	28	3894356	3898474	0.70354	0.952502	0.855533	0.686009
CNVR653	SSBP4	28	3950589	3960078	0.234387	0.554851	0.780658	0.209484
CNVR653	LRRC25	28	3960546	3963029	0.377177	0.855488	0.665868	0.349974
CNVR654	TGM2	32	5128	6750	0.543965	0.519662	0.912913	0.770051
CNVR654	CTC-360G5.8	32	8576	11822	0.453006	0.905061	0.431104	0.691799
CNVR654	MRPS12	32	11855	12772	0.206153	0.180442	0.557029	0.729947
CNVR655	TIMM50	32	61352	65402	0.164828	0.529627	0.677812	0.141111
CNVR655	DLL3	32	66132	67464	0.381872	0.465567	0.437677	0.998738
CNVR655	LOC101749377	32	67713	71989	0.0854282	0.0811259	0.2558	0.822468
CNVR655	SIRT2	32	72755	75641	0.214679	0.194841	0.496308	0.811441
CNVR655	NFKBIB	32	75724	78191	7.11197e-05	0.112701	0.0236802	4.20267e-05
CNVR656	RAB5B	33	621471	625567	0.961049	0.998811	0.962307	0.974238
CNVR656	SUOX	33	626646	629136	0.17369	0.842594	0.162147	0.404503
CNVR656	IKZF4	33	630411	642769	0.137589	0.213146	0.177449	0.994325
CNVR657	ESYT1	33	679064	689197	3.16672e-06	0.0171121	1.60784e-06	0.0182724
CNVR658	LOC101747634	33	693370	702233	0.63148	0.683431	0.684119	0.999999
CNVR658	RNF41	33	703553	712397	0.0286319	0.639652	0.179491	0.0242144
CNVR660	HOXC5	33	1074014	1076030	0.265865	0.382953	0.984044	0.296714
CNVR661	CELA1	33	1551514	1555793	0.92711	0.961331	0.924103	0.993215
CNVR661	BIN2	33	1556563	1565857	0.0234529	0.139727	0.0208507	0.685495
CNVR662	SMAGP	33	1567011	1571523	0.501642	0.882731	0.472945	0.76533
CNVR662	NAB2	33	1574122	1576959	0.0551901	0.467882	0.0431357	0.409097
CNVR662	NEMP1	33	1577040	1582282	0.370194	0.490045	0.399823	0.986665
CNVR662 ,CNVR663	MYO1A	33	1582448	1590372	0.24003	0.899439	0.23283	0.450779
CNVR662 ,CNVR663	TAC3	33	1591024	1593723	0.595287	0.644512	0.999738	0.658141
CNVR663	ZBTB39	33	1593971	1597551	1.18016e-05	0.00549706	0.125413	7.4763e-06
